# Supplementary material for: Genome-wide association studies of ischemic stroke based on interpretable machine learning
Source: PeerJ Comput Sci. 2024 Nov 6;10:e2454. doi: 10.7717/peerj-cs.2454 (PMC11623107; doi:10.7717/peerj-cs.2454)
Supplement: Supplemental Information 2 — This script in Python draws "tabnet_f1_class0.png" and "logreg_f1_class0.png" figures and is provided along with the data files obtained with TabNET and logistic regression, which are used to make these plots. [file peerj-cs-10-2454-s002.zip]

Archive with 112 entries (110 files):
- logistic_regression2/
- logistic_regression2/res_20000
- logistic_regression2/res_2000
- logistic_regression2/res_5000
- logistic_regression2/res_18000
- logistic_regression2/res_15000
- logistic_regression2/res_9000
- logistic_regression2/res_6000
- logistic_regression2/res_14000
- logistic_regression2/res_8000
- logistic_regression2/res_4000
- logistic_regression2/res_11000
- logistic_regression2/res_3000
- logistic_regression2/res_17000
- logistic_regression2/res_13000
- logistic_regression2/res_12000
- logistic_regression2/res_1000
- logistic_regression2/res_7000
- logistic_regression2/res_16000
- logistic_regression2/res_19000
- logistic_regression2/res_10000
- tabnet/
- tabnet/res_71000
- tabnet/res_47000
- tabnet/res_20000
- tabnet/res_51000
- tabnet/res_83000
- tabnet/res_2000
- tabnet/res_5000
- tabnet/res_36000
- tabnet/res_45000
- tabnet/res_73000
- tabnet/res_42000
- tabnet/res_34000
- tabnet/res_56000
- tabnet/res_76000
- tabnet/res_59000
- tabnet/res_52000
- tabnet/res_18000
- tabnet/res_68000
- tabnet/res_15000
- tabnet/res_22000
- tabnet/res_9000
- tabnet/res_58000
- tabnet/res_78000
- tabnet/res_6000
- tabnet/res_64000
- tabnet/res_14000
- tabnet/res_65000
- tabnet/res_99000
- tabnet/res_79000
- tabnet/res_29000
- tabnet/res_38000
- tabnet/res_26000
- tabnet/res_46000
- tabnet/res_8000
- tabnet/res_35000
- tabnet/res_40000
- tabnet/res_61000
- tabnet/res_21000
- tabnet/res_96000
- tabnet/res_28000
- tabnet/res_4000
- tabnet/res_50000
- tabnet/res_11000
- tabnet/res_27000
- tabnet/res_39000
- tabnet/res_25000
- tabnet/res_3000
- tabnet/res_101000
- tabnet/res_107000
- tabnet/res_17000
- tabnet/res_13000
- tabnet/res_49000
- tabnet/res_62000
- tabnet/res_63000
- tabnet/res_31000
- tabnet/res_12000
- tabnet/res_103000
- tabnet/res_43000
- tabnet/res_30000
- tabnet/res_70000
- tabnet/res_81000
- tabnet/res_48000
- tabnet/res_57000
- tabnet/res_102000
- tabnet/res_37000
- tabnet/res_100000
- tabnet/res_53000
- tabnet/res_1000
- tabnet/res_23000
- tabnet/res_60000
- tabnet/res_7000
- tabnet/res_44000
- tabnet/res_69000
- tabnet/res_32000
- tabnet/res_55000
- tabnet/res_74000
- tabnet/res_67000
- tabnet/res_66000
- tabnet/res_16000
- tabnet/res_106000
- tabnet/res_75000
- tabnet/res_72000
- tabnet/res_41000
- tabnet/res_54000
- tabnet/res_19000
- tabnet/res_10000
- tabnet/res_24000
- tabnet/res_98000
- tabnet/res_33000
- draw_plots.py
