# Supplementary material for: Genome-wide association studies of ischemic stroke based on interpretable machine learning
Source: PeerJ Comput Sci. 2024 Nov 6;10:e2454. doi: 10.7717/peerj-cs.2454 (PMC11623107; doi:10.7717/peerj-cs.2454)
Supplement: Supplemental Information 2 — This script in Python draws "tabnet_f1_class0.png" and "logreg_f1_class0.png" figures and is provided along with the data files obtained with TabNET and logistic regression, which are used to make these plots. [file peerj-cs-10-2454-s002.zip › logistic_regression2/res_20000]

[{"1": {"precision": 0.9529411764705882, "recall": 0.6230769230769231, "f1-score": 0.7534883720930232, "support": 130}, "2": {"precision": 0.9523346303501945, "recall": 0.9959308240081384, "f1-score": 0.973644952759821, "support": 983}, "accuracy": 0.9523809523809523, "macro avg": {"precision": 0.9526379034103913, "recall": 0.8095038735425307, "f1-score": 0.8635666624264221, "support": 1113}, "weighted avg": {"precision": 0.9524054758090007, "recall": 0.9523809523809523, "f1-score": 0.9479303476504914, "support": 1113}}, {"1": {"precision": 0.8705882352941177, "recall": 0.5736434108527132, "f1-score": 0.6915887850467289, "support": 129}, "2": {"precision": 0.9464459591041869, "recall": 0.9888097660223805, "f1-score": 0.9671641791044776, "support": 983}, "accuracy": 0.9406474820143885, "macro avg": {"precision": 0.9085170971991523, "recall": 0.7812265884375469, "f1-score": 0.8293764820756033, "support": 1112}, "weighted avg": {"precision": 0.9376459174031988, "recall": 0.9406474820143885, "f1-score": 0.9351954508369871, "support": 1112}}, {"1": {"precision": 0.9411764705882353, "recall": 0.6153846153846154, "f1-score": 0.744186046511628, "support": 130}, "2": {"precision": 0.9513145082765336, "recall": 0.994908350305499, "f1-score": 0.9726231956197112, "support": 982}, "accuracy": 0.9505395683453237, "macro avg": {"precision": 0.9462454894323844, "recall": 0.8051464828450572, "f1-score": 0.8584046210656696, "support": 1112}, "weighted avg": {"precision": 0.9501293060288009, "recall": 0.9505395683453237, "f1-score": 0.9459174137995215, "support": 1112}}, {"1": {"precision": 0.9111111111111111, "recall": 0.6307692307692307, "f1-score": 0.7454545454545455, "support": 130}, "2": {"precision": 0.9530332681017613, "recall": 0.9918533604887984, "f1-score": 0.9720558882235529, "support": 982}, "accuracy": 0.9496402877697842, "macro avg": {"precision": 0.9320721896064361, "recall": 0.8113112956290145, "f1-score": 0.8587552168390492, "support": 1112}, "weighted avg": {"precision": 0.9481322965111275, "recall": 0.9496402877697842, "f1-score": 0.9455647240509172, "support": 1112}}, {"1": {"precision": 0.9240506329113924, "recall": 0.5615384615384615, "f1-score": 0.6985645933014355, "support": 130}, "2": {"precision": 0.9448209099709584, "recall": 0.9938900203665988, "f1-score": 0.9687344913151366, "support": 982}, "accuracy": 0.9433453237410072, "macro avg": {"precision": 0.9344357714411754, "recall": 0.7777142409525302, "f1-score": 0.833649542308286, "support": 1112}, "weighted avg": {"precision": 0.9423927300988868, "recall": 0.9433453237410072, "f1-score": 0.937149880935837, "support": 1112}}]
