# Supplementary material for: Genome-wide association studies of ischemic stroke based on interpretable machine learning
Source: PeerJ Comput Sci. 2024 Nov 6;10:e2454. doi: 10.7717/peerj-cs.2454 (PMC11623107; doi:10.7717/peerj-cs.2454)
Supplement: Supplemental Information 2 — This script in Python draws "tabnet_f1_class0.png" and "logreg_f1_class0.png" figures and is provided along with the data files obtained with TabNET and logistic regression, which are used to make these plots. [file peerj-cs-10-2454-s002.zip › logistic_regression2/res_2000]

[{"1": {"precision": 0.6850393700787402, "recall": 0.6692307692307692, "f1-score": 0.6770428015564202, "support": 130}, "2": {"precision": 0.9563894523326572, "recall": 0.9593082400813835, "f1-score": 0.9578466226510919, "support": 983}, "accuracy": 0.9254267744833783, "macro avg": {"precision": 0.8207144112056987, "recall": 0.8142695046560764, "f1-score": 0.817444712103756, "support": 1113}, "weighted avg": {"precision": 0.9246953726444189, "recall": 0.9254267744833783, "f1-score": 0.9250483326759729, "support": 1113}}, {"1": {"precision": 0.5619834710743802, "recall": 0.5271317829457365, "f1-score": 0.5440000000000002, "support": 129}, "2": {"precision": 0.9384460141271443, "recall": 0.9460834181078331, "f1-score": 0.9422492401215806, "support": 983}, "accuracy": 0.8974820143884892, "macro avg": {"precision": 0.7502147426007623, "recall": 0.7366076005267848, "f1-score": 0.7431246200607904, "support": 1112}, "weighted avg": {"precision": 0.8947736507694046, "recall": 0.8974820143884892, "f1-score": 0.8960494631650304, "support": 1112}}, {"1": {"precision": 0.5736434108527132, "recall": 0.5692307692307692, "f1-score": 0.5714285714285715, "support": 130}, "2": {"precision": 0.943031536113937, "recall": 0.9439918533604889, "f1-score": 0.9435114503816795, "support": 982}, "accuracy": 0.9001798561151079, "macro avg": {"precision": 0.758337473483325, "recall": 0.756611311295629, "f1-score": 0.7574700109051256, "support": 1112}, "weighted avg": {"precision": 0.8998476725492256, "recall": 0.9001798561151079, "f1-score": 0.9000125526623414, "support": 1112}}, {"1": {"precision": 0.5074626865671642, "recall": 0.5230769230769231, "f1-score": 0.5151515151515151, "support": 130}, "2": {"precision": 0.9366053169734151, "recall": 0.9327902240325866, "f1-score": 0.9346938775510204, "support": 982}, "accuracy": 0.8848920863309353, "macro avg": {"precision": 0.7220340017702896, "recall": 0.7279335735547549, "f1-score": 0.7249226963512678, "support": 1112}, "weighted avg": {"precision": 0.8864357648575765, "recall": 0.8848920863309353, "f1-score": 0.885646658925179, "support": 1112}}, {"1": {"precision": 0.6290322580645161, "recall": 0.6, "f1-score": 0.6141732283464566, "support": 130}, "2": {"precision": 0.9473684210526315, "recall": 0.9531568228105907, "f1-score": 0.950253807106599, "support": 982}, "accuracy": 0.9118705035971223, "macro avg": {"precision": 0.7882003395585738, "recall": 0.7765784114052954, "f1-score": 0.7822135177265278, "support": 1112}, "weighted avg": {"precision": 0.9101528624299202, "recall": 0.9118705035971223, "f1-score": 0.910963811388237, "support": 1112}}]
