# Supplementary material for: Genome-wide association studies of ischemic stroke based on interpretable machine learning
Source: PeerJ Comput Sci. 2024 Nov 6;10:e2454. doi: 10.7717/peerj-cs.2454 (PMC11623107; doi:10.7717/peerj-cs.2454)
Supplement: Supplemental Information 2 — This script in Python draws "tabnet_f1_class0.png" and "logreg_f1_class0.png" figures and is provided along with the data files obtained with TabNET and logistic regression, which are used to make these plots. [file peerj-cs-10-2454-s002.zip › logistic_regression2/res_5000]

[{"1": {"precision": 0.7064220183486238, "recall": 0.5923076923076923, "f1-score": 0.6443514644351463, "support": 130}, "2": {"precision": 0.9472111553784861, "recall": 0.9674465920651069, "f1-score": 0.957221942627076, "support": 983}, "accuracy": 0.9236298292902066, "macro avg": {"precision": 0.826816586863555, "recall": 0.7798771421863996, "f1-score": 0.8007867035311111, "support": 1113}, "weighted avg": {"precision": 0.9190866380254924, "recall": 0.9236298292902066, "f1-score": 0.9206782210053772, "support": 1113}}, {"1": {"precision": 0.7211538461538461, "recall": 0.5813953488372093, "f1-score": 0.6437768240343348, "support": 129}, "2": {"precision": 0.9464285714285714, "recall": 0.970498474059003, "f1-score": 0.958312405826218, "support": 983}, "accuracy": 0.9253597122302158, "macro avg": {"precision": 0.8337912087912087, "recall": 0.7759469114481061, "f1-score": 0.8010446149302763, "support": 1112}, "weighted avg": {"precision": 0.9202950826152265, "recall": 0.9253597122302158, "f1-score": 0.9218240154924474, "support": 1112}}, {"1": {"precision": 0.7326732673267327, "recall": 0.5692307692307692, "f1-score": 0.6406926406926406, "support": 130}, "2": {"precision": 0.9446092977250248, "recall": 0.9725050916496945, "f1-score": 0.9583542398394379, "support": 982}, "accuracy": 0.9253597122302158, "macro avg": {"precision": 0.8386412825258787, "recall": 0.7708679304402318, "f1-score": 0.7995234402660393, "support": 1112}, "weighted avg": {"precision": 0.9198326035237856, "recall": 0.9253597122302158, "f1-score": 0.9212175420974563, "support": 1112}}, {"1": {"precision": 0.7216494845360825, "recall": 0.5384615384615384, "f1-score": 0.6167400881057268, "support": 130}, "2": {"precision": 0.9408866995073891, "recall": 0.9725050916496945, "f1-score": 0.9564346519779668, "support": 982}, "accuracy": 0.9217625899280576, "macro avg": {"precision": 0.8312680920217358, "recall": 0.7554833150556164, "f1-score": 0.7865873700418469, "support": 1112}, "weighted avg": {"precision": 0.9152564495557075, "recall": 0.9217625899280576, "f1-score": 0.916722158000097, "support": 1112}}, {"1": {"precision": 0.8152173913043478, "recall": 0.5769230769230769, "f1-score": 0.6756756756756755, "support": 130}, "2": {"precision": 0.946078431372549, "recall": 0.9826883910386965, "f1-score": 0.964035964035964, "support": 982}, "accuracy": 0.935251798561151, "macro avg": {"precision": 0.8806479113384484, "recall": 0.7798057339808867, "f1-score": 0.8198558198558198, "support": 1112}, "weighted avg": {"precision": 0.930779928486878, "recall": 0.935251798561151, "f1-score": 0.9303247792456426, "support": 1112}}]
