# Supplementary material for: Genome-wide association studies of ischemic stroke based on interpretable machine learning
Source: PeerJ Comput Sci. 2024 Nov 6;10:e2454. doi: 10.7717/peerj-cs.2454 (PMC11623107; doi:10.7717/peerj-cs.2454)
Supplement: Supplemental Information 2 — This script in Python draws "tabnet_f1_class0.png" and "logreg_f1_class0.png" figures and is provided along with the data files obtained with TabNET and logistic regression, which are used to make these plots. [file peerj-cs-10-2454-s002.zip › logistic_regression2/res_18000]

[{"1": {"precision": 0.9431818181818182, "recall": 0.6384615384615384, "f1-score": 0.7614678899082568, "support": 130}, "2": {"precision": 0.9541463414634146, "recall": 0.9949135300101729, "f1-score": 0.9741035856573704, "support": 983}, "accuracy": 0.9532794249775381, "macro avg": {"precision": 0.9486640798226165, "recall": 0.8166875342358557, "f1-score": 0.8677857377828135, "support": 1113}, "weighted avg": {"precision": 0.9528656693820062, "recall": 0.9532794249775381, "f1-score": 0.9492674307181209, "support": 1113}}, {"1": {"precision": 0.8658536585365854, "recall": 0.5503875968992248, "f1-score": 0.6729857819905214, "support": 129}, "2": {"precision": 0.9436893203883495, "recall": 0.9888097660223805, "f1-score": 0.9657228017883756, "support": 983}, "accuracy": 0.9379496402877698, "macro avg": {"precision": 0.9047714894624674, "recall": 0.7695986814608027, "f1-score": 0.8193542918894485, "support": 1112}, "weighted avg": {"precision": 0.9346598236447546, "recall": 0.9379496402877698, "f1-score": 0.9317632014700993, "support": 1112}}, {"1": {"precision": 0.9404761904761905, "recall": 0.6076923076923076, "f1-score": 0.7383177570093459, "support": 130}, "2": {"precision": 0.9503891050583657, "recall": 0.994908350305499, "f1-score": 0.972139303482587, "support": 982}, "accuracy": 0.9496402877697842, "macro avg": {"precision": 0.9454326477672781, "recall": 0.8013003289989034, "f1-score": 0.8552285302459665, "support": 1112}, "weighted avg": {"precision": 0.9492302211593703, "recall": 0.9496402877697842, "f1-score": 0.944804050747406, "support": 1112}}, {"1": {"precision": 0.9111111111111111, "recall": 0.6307692307692307, "f1-score": 0.7454545454545455, "support": 130}, "2": {"precision": 0.9530332681017613, "recall": 0.9918533604887984, "f1-score": 0.9720558882235529, "support": 982}, "accuracy": 0.9496402877697842, "macro avg": {"precision": 0.9320721896064361, "recall": 0.8113112956290145, "f1-score": 0.8587552168390492, "support": 1112}, "weighted avg": {"precision": 0.9481322965111275, "recall": 0.9496402877697842, "f1-score": 0.9455647240509172, "support": 1112}}, {"1": {"precision": 0.8977272727272727, "recall": 0.6076923076923076, "f1-score": 0.7247706422018348, "support": 130}, "2": {"precision": 0.9501953125, "recall": 0.9908350305498982, "f1-score": 0.9700897308075772, "support": 982}, "accuracy": 0.9460431654676259, "macro avg": {"precision": 0.9239612926136364, "recall": 0.7992636691211029, "f1-score": 0.847430186504706, "support": 1112}, "weighted avg": {"precision": 0.9440614589294474, "recall": 0.9460431654676259, "f1-score": 0.9414103409525894, "support": 1112}}]
