# Supplementary material for: Genome-wide association studies of ischemic stroke based on interpretable machine learning
Source: PeerJ Comput Sci. 2024 Nov 6;10:e2454. doi: 10.7717/peerj-cs.2454 (PMC11623107; doi:10.7717/peerj-cs.2454)
Supplement: Supplemental Information 2 — This script in Python draws "tabnet_f1_class0.png" and "logreg_f1_class0.png" figures and is provided along with the data files obtained with TabNET and logistic regression, which are used to make these plots. [file peerj-cs-10-2454-s002.zip › logistic_regression2/res_15000]

[{"1": {"precision": 0.9239130434782609, "recall": 0.6538461538461539, "f1-score": 0.7657657657657657, "support": 130}, "2": {"precision": 0.9559255631733594, "recall": 0.9928789420142421, "f1-score": 0.9740518962075848, "support": 983}, "accuracy": 0.9532794249775381, "macro avg": {"precision": 0.9399193033258102, "recall": 0.823362547930198, "f1-score": 0.8699088309866753, "support": 1113}, "weighted avg": {"precision": 0.9521864548531772, "recall": 0.9532794249775381, "f1-score": 0.9497237767489716, "support": 1113}}, {"1": {"precision": 0.8522727272727273, "recall": 0.5813953488372093, "f1-score": 0.6912442396313365, "support": 129}, "2": {"precision": 0.947265625, "recall": 0.9867751780264497, "f1-score": 0.9666168410563029, "support": 983}, "accuracy": 0.939748201438849, "macro avg": {"precision": 0.8997691761363636, "recall": 0.7840852634318295, "f1-score": 0.8289305403438196, "support": 1112}, "weighted avg": {"precision": 0.9362457654614944, "recall": 0.939748201438849, "f1-score": 0.9346716381931547, "support": 1112}}, {"1": {"precision": 0.9058823529411765, "recall": 0.5923076923076923, "f1-score": 0.7162790697674418, "support": 130}, "2": {"precision": 0.9483933787731256, "recall": 0.9918533604887984, "f1-score": 0.9696366351418617, "support": 982}, "accuracy": 0.9451438848920863, "macro avg": {"precision": 0.927137865857151, "recall": 0.7920805263982453, "f1-score": 0.8429578524546517, "support": 1112}, "weighted avg": {"precision": 0.9434235646021245, "recall": 0.9451438848920863, "f1-score": 0.9400174953049242, "support": 1112}}, {"1": {"precision": 0.8631578947368421, "recall": 0.6307692307692307, "f1-score": 0.7288888888888888, "support": 130}, "2": {"precision": 0.9528023598820059, "recall": 0.9867617107942973, "f1-score": 0.9694847423711855, "support": 982}, "accuracy": 0.9451438848920863, "macro avg": {"precision": 0.907980127309424, "recall": 0.808765470781764, "f1-score": 0.8491868156300372, "support": 1112}, "weighted avg": {"precision": 0.9423223414747475, "recall": 0.9451438848920863, "f1-score": 0.9413575292842263, "support": 1112}}, {"1": {"precision": 0.8571428571428571, "recall": 0.6, "f1-score": 0.7058823529411764, "support": 130}, "2": {"precision": 0.9490695396669931, "recall": 0.9867617107942973, "f1-score": 0.9675486769845232, "support": 982}, "accuracy": 0.9415467625899281, "macro avg": {"precision": 0.9031061984049251, "recall": 0.7933808553971486, "f1-score": 0.8367155149628498, "support": 1112}, "weighted avg": {"precision": 0.9383227152711858, "recall": 0.9415467625899281, "f1-score": 0.93695818946147, "support": 1112}}]
