# Supplementary material for: Genome-wide association studies of ischemic stroke based on interpretable machine learning
Source: PeerJ Comput Sci. 2024 Nov 6;10:e2454. doi: 10.7717/peerj-cs.2454 (PMC11623107; doi:10.7717/peerj-cs.2454)
Supplement: Supplemental Information 2 — This script in Python draws "tabnet_f1_class0.png" and "logreg_f1_class0.png" figures and is provided along with the data files obtained with TabNET and logistic regression, which are used to make these plots. [file peerj-cs-10-2454-s002.zip › logistic_regression2/res_9000]

[{"1": {"precision": 0.8421052631578947, "recall": 0.6153846153846154, "f1-score": 0.7111111111111111, "support": 130}, "2": {"precision": 0.9508840864440079, "recall": 0.9847405900305188, "f1-score": 0.9675162418790605, "support": 983}, "accuracy": 0.9415992812219227, "macro avg": {"precision": 0.8964946748009512, "recall": 0.8000626027075671, "f1-score": 0.8393136764950858, "support": 1113}, "weighted avg": {"precision": 0.9381785635085229, "recall": 0.9415992812219227, "f1-score": 0.9375677540085902, "support": 1113}}, {"1": {"precision": 0.7872340425531915, "recall": 0.5736434108527132, "f1-score": 0.6636771300448431, "support": 129}, "2": {"precision": 0.9459724950884086, "recall": 0.9796541200406917, "f1-score": 0.9625187406296851, "support": 983}, "accuracy": 0.9325539568345323, "macro avg": {"precision": 0.8666032688208001, "recall": 0.7766487654467025, "f1-score": 0.813097935337264, "support": 1112}, "weighted avg": {"precision": 0.9275576925910677, "recall": 0.9325539568345323, "f1-score": 0.927850963862199, "support": 1112}}, {"1": {"precision": 0.8541666666666666, "recall": 0.6307692307692307, "f1-score": 0.7256637168141593, "support": 130}, "2": {"precision": 0.952755905511811, "recall": 0.9857433808553971, "f1-score": 0.9689689689689689, "support": 982}, "accuracy": 0.9442446043165468, "macro avg": {"precision": 0.9034612860892388, "recall": 0.808256305812314, "f1-score": 0.8473163428915641, "support": 1112}, "weighted avg": {"precision": 0.941230185143224, "recall": 0.9442446043165468, "f1-score": 0.9405250096343238, "support": 1112}}, {"1": {"precision": 0.8617021276595744, "recall": 0.6230769230769231, "f1-score": 0.7232142857142857, "support": 130}, "2": {"precision": 0.9518664047151277, "recall": 0.9867617107942973, "f1-score": 0.969, "support": 982}, "accuracy": 0.9442446043165468, "macro avg": {"precision": 0.9067842661873511, "recall": 0.8049193169356101, "f1-score": 0.8461071428571428, "support": 1112}, "weighted avg": {"precision": 0.9413256169298562, "recall": 0.9442446043165468, "f1-score": 0.940266058581706, "support": 1112}}, {"1": {"precision": 0.8369565217391305, "recall": 0.5923076923076923, "f1-score": 0.6936936936936937, "support": 130}, "2": {"precision": 0.9480392156862745, "recall": 0.984725050916497, "f1-score": 0.9660339660339661, "support": 982}, "accuracy": 0.9388489208633094, "macro avg": {"precision": 0.8924978687127025, "recall": 0.7885163716120946, "f1-score": 0.8298638298638299, "support": 1112}, "weighted avg": {"precision": 0.9350529295233888, "recall": 0.9388489208633094, "f1-score": 0.934195624843107, "support": 1112}}]
