# Supplementary material for: Genome-wide association studies of ischemic stroke based on interpretable machine learning
Source: PeerJ Comput Sci. 2024 Nov 6;10:e2454. doi: 10.7717/peerj-cs.2454 (PMC11623107; doi:10.7717/peerj-cs.2454)
Supplement: Supplemental Information 2 — This script in Python draws "tabnet_f1_class0.png" and "logreg_f1_class0.png" figures and is provided along with the data files obtained with TabNET and logistic regression, which are used to make these plots. [file peerj-cs-10-2454-s002.zip › logistic_regression2/res_6000]

[{"1": {"precision": 0.7247706422018348, "recall": 0.6076923076923076, "f1-score": 0.6610878661087866, "support": 130}, "2": {"precision": 0.9492031872509961, "recall": 0.9694811800610377, "f1-score": 0.9592350276799195, "support": 983}, "accuracy": 0.9272237196765498, "macro avg": {"precision": 0.8369869147264155, "recall": 0.7885867438766727, "f1-score": 0.810161446894353, "support": 1113}, "weighted avg": {"precision": 0.9229891433548677, "recall": 0.9272237196765498, "f1-score": 0.9244110106051242, "support": 1113}}, {"1": {"precision": 0.7358490566037735, "recall": 0.6046511627906976, "f1-score": 0.6638297872340426, "support": 129}, "2": {"precision": 0.9493041749502982, "recall": 0.9715157680569685, "f1-score": 0.9602815485168427, "support": 983}, "accuracy": 0.9289568345323741, "macro avg": {"precision": 0.8425766157770358, "recall": 0.7880834654238331, "f1-score": 0.8120556678754427, "support": 1112}, "weighted avg": {"precision": 0.924541845573768, "recall": 0.9289568345323741, "f1-score": 0.9258910114615538, "support": 1112}}, {"1": {"precision": 0.797979797979798, "recall": 0.6076923076923076, "f1-score": 0.6899563318777292, "support": 130}, "2": {"precision": 0.9496544916090819, "recall": 0.9796334012219959, "f1-score": 0.9644110275689223, "support": 982}, "accuracy": 0.9361510791366906, "macro avg": {"precision": 0.87381714479444, "recall": 0.7936628544571518, "f1-score": 0.8271836797233257, "support": 1112}, "weighted avg": {"precision": 0.931922737857457, "recall": 0.9361510791366906, "f1-score": 0.9323254965978296, "support": 1112}}, {"1": {"precision": 0.7352941176470589, "recall": 0.5769230769230769, "f1-score": 0.646551724137931, "support": 130}, "2": {"precision": 0.9455445544554455, "recall": 0.9725050916496945, "f1-score": 0.9588353413654618, "support": 982}, "accuracy": 0.9262589928057554, "macro avg": {"precision": 0.8404193360512522, "recall": 0.7747140842863857, "f1-score": 0.8026935327516964, "support": 1112}, "weighted avg": {"precision": 0.9209649170587817, "recall": 0.9262589928057554, "f1-score": 0.922327364531308, "support": 1112}}, {"1": {"precision": 0.8372093023255814, "recall": 0.5538461538461539, "f1-score": 0.6666666666666667, "support": 130}, "2": {"precision": 0.9434697855750487, "recall": 0.9857433808553971, "f1-score": 0.9641434262948207, "support": 982}, "accuracy": 0.935251798561151, "macro avg": {"precision": 0.890339543950315, "recall": 0.7697947673507755, "f1-score": 0.8154050464807437, "support": 1112}, "weighted avg": {"precision": 0.9310472470656685, "recall": 0.935251798561151, "f1-score": 0.9293664669857739, "support": 1112}}]
