# Supplementary material for: Genome-wide association studies of ischemic stroke based on interpretable machine learning
Source: PeerJ Comput Sci. 2024 Nov 6;10:e2454. doi: 10.7717/peerj-cs.2454 (PMC11623107; doi:10.7717/peerj-cs.2454)
Supplement: Supplemental Information 2 — This script in Python draws "tabnet_f1_class0.png" and "logreg_f1_class0.png" figures and is provided along with the data files obtained with TabNET and logistic regression, which are used to make these plots. [file peerj-cs-10-2454-s002.zip › logistic_regression2/res_14000]

[{"1": {"precision": 0.9148936170212766, "recall": 0.6615384615384615, "f1-score": 0.7678571428571428, "support": 130}, "2": {"precision": 0.956820412168793, "recall": 0.9918616480162767, "f1-score": 0.9740259740259741, "support": 983}, "accuracy": 0.9532794249775381, "macro avg": {"precision": 0.9358570145950348, "recall": 0.8267000547773691, "f1-score": 0.8709415584415585, "support": 1113}, "weighted avg": {"precision": 0.9519233022234407, "recall": 0.9532794249775381, "f1-score": 0.9499451581661825, "support": 1113}}, {"1": {"precision": 0.8705882352941177, "recall": 0.5736434108527132, "f1-score": 0.6915887850467289, "support": 129}, "2": {"precision": 0.9464459591041869, "recall": 0.9888097660223805, "f1-score": 0.9671641791044776, "support": 983}, "accuracy": 0.9406474820143885, "macro avg": {"precision": 0.9085170971991523, "recall": 0.7812265884375469, "f1-score": 0.8293764820756033, "support": 1112}, "weighted avg": {"precision": 0.9376459174031988, "recall": 0.9406474820143885, "f1-score": 0.9351954508369871, "support": 1112}}, {"1": {"precision": 0.896551724137931, "recall": 0.6, "f1-score": 0.7188940092165897, "support": 130}, "2": {"precision": 0.9492682926829268, "recall": 0.9908350305498982, "f1-score": 0.9696063776781264, "support": 982}, "accuracy": 0.9451438848920863, "macro avg": {"precision": 0.9229100084104289, "recall": 0.7954175152749491, "f1-score": 0.8442501934473581, "support": 1112}, "weighted avg": {"precision": 0.9431053844897168, "recall": 0.9451438848920863, "f1-score": 0.9402964784874791, "support": 1112}}, {"1": {"precision": 0.8936170212765957, "recall": 0.6461538461538462, "f1-score": 0.75, "support": 130}, "2": {"precision": 0.9548133595284872, "recall": 0.9898167006109979, "f1-score": 0.972, "support": 982}, "accuracy": 0.9496402877697842, "macro avg": {"precision": 0.9242151904025415, "recall": 0.817985273382422, "f1-score": 0.861, "support": 1112}, "weighted avg": {"precision": 0.9476591113515576, "recall": 0.9496402877697842, "f1-score": 0.9460467625899279, "support": 1112}}, {"1": {"precision": 0.8604651162790697, "recall": 0.5692307692307692, "f1-score": 0.6851851851851851, "support": 130}, "2": {"precision": 0.9454191033138402, "recall": 0.9877800407331976, "f1-score": 0.9661354581673307, "support": 982}, "accuracy": 0.9388489208633094, "macro avg": {"precision": 0.902942109796455, "recall": 0.7785054049819834, "f1-score": 0.8256603216762579, "support": 1112}, "weighted avg": {"precision": 0.9354874321676888, "recall": 0.9388489208633094, "f1-score": 0.9332905521532311, "support": 1112}}]
