# Supplementary material for: Genome-wide association studies of ischemic stroke based on interpretable machine learning
Source: PeerJ Comput Sci. 2024 Nov 6;10:e2454. doi: 10.7717/peerj-cs.2454 (PMC11623107; doi:10.7717/peerj-cs.2454)
Supplement: Supplemental Information 2 — This script in Python draws "tabnet_f1_class0.png" and "logreg_f1_class0.png" figures and is provided along with the data files obtained with TabNET and logistic regression, which are used to make these plots. [file peerj-cs-10-2454-s002.zip › logistic_regression2/res_8000]

[{"1": {"precision": 0.8282828282828283, "recall": 0.6307692307692307, "f1-score": 0.7161572052401747, "support": 130}, "2": {"precision": 0.9526627218934911, "recall": 0.982706002034588, "f1-score": 0.9674511767651477, "support": 983}, "accuracy": 0.9415992812219227, "macro avg": {"precision": 0.8904727750881597, "recall": 0.8067376164019093, "f1-score": 0.8418041910026612, "support": 1113}, "weighted avg": {"precision": 0.9381349715166841, "recall": 0.9415992812219227, "f1-score": 0.9380996796418354, "support": 1113}}, {"1": {"precision": 0.7731958762886598, "recall": 0.5813953488372093, "f1-score": 0.6637168141592921, "support": 129}, "2": {"precision": 0.9467980295566503, "recall": 0.9776195320447609, "f1-score": 0.961961961961962, "support": 983}, "accuracy": 0.9316546762589928, "macro avg": {"precision": 0.859996952922655, "recall": 0.7795074404409852, "f1-score": 0.812839388060627, "support": 1112}, "weighted avg": {"precision": 0.9266589308412089, "recall": 0.9316546762589928, "f1-score": 0.927363379168307, "support": 1112}}, {"1": {"precision": 0.8247422680412371, "recall": 0.6153846153846154, "f1-score": 0.7048458149779735, "support": 130}, "2": {"precision": 0.9507389162561576, "recall": 0.9826883910386965, "f1-score": 0.9664496745117678, "support": 982}, "accuracy": 0.939748201438849, "macro avg": {"precision": 0.8877405921486974, "recall": 0.799036503211656, "f1-score": 0.8356477447448707, "support": 1112}, "weighted avg": {"precision": 0.9360090922741975, "recall": 0.939748201438849, "f1-score": 0.9358664894943279, "support": 1112}}, {"1": {"precision": 0.801980198019802, "recall": 0.6230769230769231, "f1-score": 0.7012987012987013, "support": 130}, "2": {"precision": 0.9515331355093967, "recall": 0.9796334012219959, "f1-score": 0.9653788258906171, "support": 982}, "accuracy": 0.9379496402877698, "macro avg": {"precision": 0.8767566667645994, "recall": 0.8013551621494595, "f1-score": 0.8333387635946592, "support": 1112}, "weighted avg": {"precision": 0.9340494287884908, "recall": 0.9379496402877698, "f1-score": 0.9345061494545119, "support": 1112}}, {"1": {"precision": 0.8295454545454546, "recall": 0.5615384615384615, "f1-score": 0.6697247706422019, "support": 130}, "2": {"precision": 0.9443359375, "recall": 0.984725050916497, "f1-score": 0.9641076769690928, "support": 982}, "accuracy": 0.935251798561151, "macro avg": {"precision": 0.8869406960227273, "recall": 0.7731317562274793, "f1-score": 0.8169162238056473, "support": 1112}, "weighted avg": {"precision": 0.9309161867948822, "recall": 0.935251798561151, "f1-score": 0.9296924091431074, "support": 1112}}]
