# Supplementary material for: Genome-wide association studies of ischemic stroke based on interpretable machine learning
Source: PeerJ Comput Sci. 2024 Nov 6;10:e2454. doi: 10.7717/peerj-cs.2454 (PMC11623107; doi:10.7717/peerj-cs.2454)
Supplement: Supplemental Information 2 — This script in Python draws "tabnet_f1_class0.png" and "logreg_f1_class0.png" figures and is provided along with the data files obtained with TabNET and logistic regression, which are used to make these plots. [file peerj-cs-10-2454-s002.zip › logistic_regression2/res_4000]

[{"1": {"precision": 0.7043478260869566, "recall": 0.6230769230769231, "f1-score": 0.6612244897959184, "support": 130}, "2": {"precision": 0.9509018036072144, "recall": 0.965412004069176, "f1-score": 0.9581019687026755, "support": 983}, "accuracy": 0.9254267744833783, "macro avg": {"precision": 0.8276248148470855, "recall": 0.7942444635730496, "f1-score": 0.8096632292492969, "support": 1113}, "weighted avg": {"precision": 0.9221039445976604, "recall": 0.9254267744833783, "f1-score": 0.9234262523883193, "support": 1113}}, {"1": {"precision": 0.73, "recall": 0.5658914728682171, "f1-score": 0.6375545851528384, "support": 129}, "2": {"precision": 0.9446640316205533, "recall": 0.9725330620549338, "f1-score": 0.9583959899749372, "support": 983}, "accuracy": 0.9253597122302158, "macro avg": {"precision": 0.8373320158102766, "recall": 0.7692122674615754, "f1-score": 0.7979752875638878, "support": 1112}, "weighted avg": {"precision": 0.9197614596070179, "recall": 0.9253597122302158, "f1-score": 0.9211760788040283, "support": 1112}}, {"1": {"precision": 0.7450980392156863, "recall": 0.5846153846153846, "f1-score": 0.6551724137931034, "support": 130}, "2": {"precision": 0.9465346534653465, "recall": 0.9735234215885947, "f1-score": 0.9598393574297188, "support": 982}, "accuracy": 0.9280575539568345, "macro avg": {"precision": 0.8458163463405164, "recall": 0.7790694031019897, "f1-score": 0.8075058856114111, "support": 1112}, "weighted avg": {"precision": 0.9229854089937136, "recall": 0.9280575539568345, "f1-score": 0.9242218190549345, "support": 1112}}, {"1": {"precision": 0.6923076923076923, "recall": 0.5538461538461539, "f1-score": 0.6153846153846154, "support": 130}, "2": {"precision": 0.9424603174603174, "recall": 0.9674134419551935, "f1-score": 0.9547738693467336, "support": 982}, "accuracy": 0.9190647482014388, "macro avg": {"precision": 0.8173840048840049, "recall": 0.7606297979006738, "f1-score": 0.7850792423656745, "support": 1112}, "weighted avg": {"precision": 0.9132158558867192, "recall": 0.9190647482014388, "f1-score": 0.9150970680741838, "support": 1112}}, {"1": {"precision": 0.7555555555555555, "recall": 0.5230769230769231, "f1-score": 0.6181818181818183, "support": 130}, "2": {"precision": 0.9393346379647749, "recall": 0.9775967413441955, "f1-score": 0.9580838323353293, "support": 982}, "accuracy": 0.9244604316546763, "macro avg": {"precision": 0.8474450967601652, "recall": 0.7503368322105592, "f1-score": 0.7881328252585738, "support": 1112}, "weighted avg": {"precision": 0.9178496732946323, "recall": 0.9244604316546763, "f1-score": 0.9183470860763757, "support": 1112}}]
