# Supplementary material for: Genome-wide association studies of ischemic stroke based on interpretable machine learning
Source: PeerJ Comput Sci. 2024 Nov 6;10:e2454. doi: 10.7717/peerj-cs.2454 (PMC11623107; doi:10.7717/peerj-cs.2454)
Supplement: Supplemental Information 2 — This script in Python draws "tabnet_f1_class0.png" and "logreg_f1_class0.png" figures and is provided along with the data files obtained with TabNET and logistic regression, which are used to make these plots. [file peerj-cs-10-2454-s002.zip › logistic_regression2/res_11000]

[{"1": {"precision": 0.9032258064516129, "recall": 0.6461538461538462, "f1-score": 0.7533632286995515, "support": 130}, "2": {"precision": 0.9549019607843138, "recall": 0.9908443540183113, "f1-score": 0.9725411882176735, "support": 983}, "accuracy": 0.9505840071877808, "macro avg": {"precision": 0.9290638836179633, "recall": 0.8184991000860787, "f1-score": 0.8629522084586125, "support": 1113}, "weighted avg": {"precision": 0.9488661116708808, "recall": 0.9505840071877808, "f1-score": 0.9469408874653322, "support": 1113}}, {"1": {"precision": 0.8260869565217391, "recall": 0.5891472868217055, "f1-score": 0.6877828054298643, "support": 129}, "2": {"precision": 0.9480392156862745, "recall": 0.9837232960325534, "f1-score": 0.9655516724912632, "support": 983}, "accuracy": 0.9379496402877698, "macro avg": {"precision": 0.8870630861040067, "recall": 0.7864352914271294, "f1-score": 0.8266672389605637, "support": 1112}, "weighted avg": {"precision": 0.9338918762688059, "recall": 0.9379496402877698, "f1-score": 0.933328485574968, "support": 1112}}, {"1": {"precision": 0.8865979381443299, "recall": 0.6615384615384615, "f1-score": 0.7577092511013216, "support": 130}, "2": {"precision": 0.9566502463054187, "recall": 0.9887983706720977, "f1-score": 0.972458688032048, "support": 982}, "accuracy": 0.9505395683453237, "macro avg": {"precision": 0.9216240922248743, "recall": 0.8251684161052797, "f1-score": 0.8650839695666848, "support": 1112}, "weighted avg": {"precision": 0.9484606779052914, "recall": 0.9505395683453237, "f1-score": 0.9473530883908661, "support": 1112}}, {"1": {"precision": 0.9, "recall": 0.6230769230769231, "f1-score": 0.7363636363636364, "support": 130}, "2": {"precision": 0.952054794520548, "recall": 0.9908350305498982, "f1-score": 0.9710578842315368, "support": 982}, "accuracy": 0.947841726618705, "macro avg": {"precision": 0.9260273972602739, "recall": 0.8069559768134107, "f1-score": 0.8537107602975866, "support": 1112}, "weighted avg": {"precision": 0.9459692519956638, "recall": 0.947841726618705, "f1-score": 0.9436206070527354, "support": 1112}}, {"1": {"precision": 0.8876404494382022, "recall": 0.6076923076923076, "f1-score": 0.7214611872146118, "support": 130}, "2": {"precision": 0.9501466275659824, "recall": 0.9898167006109979, "f1-score": 0.9695760598503741, "support": 982}, "accuracy": 0.9451438848920863, "macro avg": {"precision": 0.9188935385020923, "recall": 0.7987545041516528, "f1-score": 0.845518623532493, "support": 1112}, "weighted avg": {"precision": 0.9428392506265837, "recall": 0.9451438848920863, "f1-score": 0.9405698247400781, "support": 1112}}]
