# Supplementary material for: Genome-wide association studies of ischemic stroke based on interpretable machine learning
Source: PeerJ Comput Sci. 2024 Nov 6;10:e2454. doi: 10.7717/peerj-cs.2454 (PMC11623107; doi:10.7717/peerj-cs.2454)
Supplement: Supplemental Information 2 — This script in Python draws "tabnet_f1_class0.png" and "logreg_f1_class0.png" figures and is provided along with the data files obtained with TabNET and logistic regression, which are used to make these plots. [file peerj-cs-10-2454-s002.zip › logistic_regression2/res_3000]

[{"1": {"precision": 0.6363636363636364, "recall": 0.5923076923076923, "f1-score": 0.6135458167330677, "support": 130}, "2": {"precision": 0.9465725806451613, "recall": 0.9552390640895219, "f1-score": 0.950886075949367, "support": 983}, "accuracy": 0.912848158131177, "macro avg": {"precision": 0.7914681085043989, "recall": 0.7737733781986071, "f1-score": 0.7822159463412174, "support": 1113}, "weighted avg": {"precision": 0.9103397300103021, "recall": 0.912848158131177, "f1-score": 0.9114842487273375, "support": 1113}}, {"1": {"precision": 0.6893203883495146, "recall": 0.5503875968992248, "f1-score": 0.6120689655172414, "support": 129}, "2": {"precision": 0.9425173439048563, "recall": 0.9674465920651069, "f1-score": 0.9548192771084338, "support": 983}, "accuracy": 0.9190647482014388, "macro avg": {"precision": 0.8159188661271854, "recall": 0.7589170944821658, "f1-score": 0.7834441213128376, "support": 1112}, "weighted avg": {"precision": 0.9131446754996053, "recall": 0.9190647482014388, "f1-score": 0.9150577751342758, "support": 1112}}, {"1": {"precision": 0.6666666666666666, "recall": 0.5692307692307692, "f1-score": 0.6141078838174273, "support": 130}, "2": {"precision": 0.9440559440559441, "recall": 0.9623217922606925, "f1-score": 0.9531013615733738, "support": 982}, "accuracy": 0.9163669064748201, "macro avg": {"precision": 0.8053613053613053, "recall": 0.7657762807457309, "f1-score": 0.7836046226954005, "support": 1112}, "weighted avg": {"precision": 0.9116273414834566, "recall": 0.9163669064748201, "f1-score": 0.9134708291019051, "support": 1112}}, {"1": {"precision": 0.6283185840707964, "recall": 0.5461538461538461, "f1-score": 0.5843621399176955, "support": 130}, "2": {"precision": 0.9409409409409409, "recall": 0.9572301425661914, "f1-score": 0.9490156486622918, "support": 982}, "accuracy": 0.9091726618705036, "macro avg": {"precision": 0.7846297625058687, "recall": 0.7516919943600188, "f1-score": 0.7666888942899936, "support": 1112}, "weighted avg": {"precision": 0.9043933632492874, "recall": 0.9091726618705036, "f1-score": 0.9063852924241645, "support": 1112}}, {"1": {"precision": 0.7047619047619048, "recall": 0.5692307692307692, "f1-score": 0.6297872340425533, "support": 130}, "2": {"precision": 0.9443892750744787, "recall": 0.9684317718940937, "f1-score": 0.9562594268476622, "support": 982}, "accuracy": 0.9217625899280576, "macro avg": {"precision": 0.8245755899181917, "recall": 0.7688312705624314, "f1-score": 0.7930233304451078, "support": 1112}, "weighted avg": {"precision": 0.9163752839408145, "recall": 0.9217625899280576, "f1-score": 0.9180927136600145, "support": 1112}}]
