# Supplementary material for: Genome-wide association studies of ischemic stroke based on interpretable machine learning
Source: PeerJ Comput Sci. 2024 Nov 6;10:e2454. doi: 10.7717/peerj-cs.2454 (PMC11623107; doi:10.7717/peerj-cs.2454)
Supplement: Supplemental Information 2 — This script in Python draws "tabnet_f1_class0.png" and "logreg_f1_class0.png" figures and is provided along with the data files obtained with TabNET and logistic regression, which are used to make these plots. [file peerj-cs-10-2454-s002.zip › logistic_regression2/res_17000]

[{"1": {"precision": 0.9431818181818182, "recall": 0.6384615384615384, "f1-score": 0.7614678899082568, "support": 130}, "2": {"precision": 0.9541463414634146, "recall": 0.9949135300101729, "f1-score": 0.9741035856573704, "support": 983}, "accuracy": 0.9532794249775381, "macro avg": {"precision": 0.9486640798226165, "recall": 0.8166875342358557, "f1-score": 0.8677857377828135, "support": 1113}, "weighted avg": {"precision": 0.9528656693820062, "recall": 0.9532794249775381, "f1-score": 0.9492674307181209, "support": 1113}}, {"1": {"precision": 0.872093023255814, "recall": 0.5813953488372093, "f1-score": 0.6976744186046513, "support": 129}, "2": {"precision": 0.9473684210526315, "recall": 0.9888097660223805, "f1-score": 0.9676455948232953, "support": 983}, "accuracy": 0.9415467625899281, "macro avg": {"precision": 0.9097307221542228, "recall": 0.785102557429795, "f1-score": 0.8326600067139733, "support": 1112}, "weighted avg": {"precision": 0.9386359333585761, "recall": 0.9415467625899281, "f1-score": 0.9363269961432548, "support": 1112}}, {"1": {"precision": 0.9382716049382716, "recall": 0.5846153846153846, "f1-score": 0.7203791469194314, "support": 130}, "2": {"precision": 0.9476236663433559, "recall": 0.994908350305499, "f1-score": 0.9706905116741182, "support": 982}, "accuracy": 0.9469424460431655, "macro avg": {"precision": 0.9429476356408137, "recall": 0.7897618674604419, "f1-score": 0.8455348292967748, "support": 1112}, "weighted avg": {"precision": 0.946530349812186, "recall": 0.9469424460431655, "f1-score": 0.9414274924132287, "support": 1112}}, {"1": {"precision": 0.8817204301075269, "recall": 0.6307692307692307, "f1-score": 0.7354260089686099, "support": 130}, "2": {"precision": 0.9528949950932286, "recall": 0.9887983706720977, "f1-score": 0.9705147426286856, "support": 982}, "accuracy": 0.9469424460431655, "macro avg": {"precision": 0.9173077126003777, "recall": 0.8097838007206642, "f1-score": 0.8529703757986478, "support": 1112}, "weighted avg": {"precision": 0.9445742276038931, "recall": 0.9469424460431655, "f1-score": 0.9430313475065545, "support": 1112}}, {"1": {"precision": 0.9080459770114943, "recall": 0.6076923076923076, "f1-score": 0.728110599078341, "support": 130}, "2": {"precision": 0.9502439024390243, "recall": 0.9918533604887984, "f1-score": 0.9706028898854011, "support": 982}, "accuracy": 0.9469424460431655, "macro avg": {"precision": 0.9291449397252594, "recall": 0.799772834090553, "f1-score": 0.849356744481871, "support": 1112}, "weighted avg": {"precision": 0.9453106917325685, "recall": 0.9469424460431655, "f1-score": 0.9422539709960864, "support": 1112}}]
