# Supplementary material for: Genome-wide association studies of ischemic stroke based on interpretable machine learning
Source: PeerJ Comput Sci. 2024 Nov 6;10:e2454. doi: 10.7717/peerj-cs.2454 (PMC11623107; doi:10.7717/peerj-cs.2454)
Supplement: Supplemental Information 2 — This script in Python draws "tabnet_f1_class0.png" and "logreg_f1_class0.png" figures and is provided along with the data files obtained with TabNET and logistic regression, which are used to make these plots. [file peerj-cs-10-2454-s002.zip › logistic_regression2/res_13000]

[{"1": {"precision": 0.9120879120879121, "recall": 0.6384615384615384, "f1-score": 0.751131221719457, "support": 130}, "2": {"precision": 0.9540117416829745, "recall": 0.9918616480162767, "f1-score": 0.972568578553616, "support": 983}, "accuracy": 0.9505840071877808, "macro avg": {"precision": 0.9330498268854432, "recall": 0.8151615932389076, "f1-score": 0.8618499001365365, "support": 1113}, "weighted avg": {"precision": 0.949114978118412, "recall": 0.9505840071877808, "f1-score": 0.946704376946751, "support": 1113}}, {"1": {"precision": 0.8214285714285714, "recall": 0.5348837209302325, "f1-score": 0.647887323943662, "support": 129}, "2": {"precision": 0.9416342412451362, "recall": 0.9847405900305188, "f1-score": 0.9627051218299353, "support": 983}, "accuracy": 0.9325539568345323, "macro avg": {"precision": 0.8815314063368538, "recall": 0.7598121554803756, "f1-score": 0.8052962228867986, "support": 1112}, "weighted avg": {"precision": 0.9276895187574231, "recall": 0.9325539568345323, "f1-score": 0.9261839923988837, "support": 1112}}, {"1": {"precision": 0.8764044943820225, "recall": 0.6, "f1-score": 0.7123287671232876, "support": 130}, "2": {"precision": 0.9491691104594331, "recall": 0.9887983706720977, "f1-score": 0.9685785536159601, "support": 982}, "accuracy": 0.9433453237410072, "macro avg": {"precision": 0.9127868024207277, "recall": 0.7943991853360488, "f1-score": 0.8404536603696239, "support": 1112}, "weighted avg": {"precision": 0.9406624557021819, "recall": 0.9433453237410072, "f1-score": 0.9386212944036874, "support": 1112}}, {"1": {"precision": 0.8936170212765957, "recall": 0.6461538461538462, "f1-score": 0.75, "support": 130}, "2": {"precision": 0.9548133595284872, "recall": 0.9898167006109979, "f1-score": 0.972, "support": 982}, "accuracy": 0.9496402877697842, "macro avg": {"precision": 0.9242151904025415, "recall": 0.817985273382422, "f1-score": 0.861, "support": 1112}, "weighted avg": {"precision": 0.9476591113515576, "recall": 0.9496402877697842, "f1-score": 0.9460467625899279, "support": 1112}}, {"1": {"precision": 0.8735632183908046, "recall": 0.5846153846153846, "f1-score": 0.7004608294930876, "support": 130}, "2": {"precision": 0.9473170731707317, "recall": 0.9887983706720977, "f1-score": 0.9676133532635774, "support": 982}, "accuracy": 0.9415467625899281, "macro avg": {"precision": 0.9104401457807682, "recall": 0.7867068776437411, "f1-score": 0.8340370913783326, "support": 1112}, "weighted avg": {"precision": 0.9386947700040137, "recall": 0.9415467625899281, "f1-score": 0.9363814934702648, "support": 1112}}]
