# Supplementary material for: Genome-wide association studies of ischemic stroke based on interpretable machine learning
Source: PeerJ Comput Sci. 2024 Nov 6;10:e2454. doi: 10.7717/peerj-cs.2454 (PMC11623107; doi:10.7717/peerj-cs.2454)
Supplement: Supplemental Information 2 — This script in Python draws "tabnet_f1_class0.png" and "logreg_f1_class0.png" figures and is provided along with the data files obtained with TabNET and logistic regression, which are used to make these plots. [file peerj-cs-10-2454-s002.zip › logistic_regression2/res_12000]

[{"1": {"precision": 0.9130434782608695, "recall": 0.6461538461538462, "f1-score": 0.7567567567567568, "support": 130}, "2": {"precision": 0.9549461312438785, "recall": 0.9918616480162767, "f1-score": 0.9730538922155689, "support": 983}, "accuracy": 0.9514824797843666, "macro avg": {"precision": 0.9339948047523741, "recall": 0.8190077470850614, "f1-score": 0.8649053244861629, "support": 1113}, "weighted avg": {"precision": 0.9500518411380464, "recall": 0.9514824797843666, "f1-score": 0.9477900758547013, "support": 1113}}, {"1": {"precision": 0.8043478260869565, "recall": 0.5736434108527132, "f1-score": 0.669683257918552, "support": 129}, "2": {"precision": 0.946078431372549, "recall": 0.9816887080366226, "f1-score": 0.9635546679980029, "support": 983}, "accuracy": 0.9343525179856115, "macro avg": {"precision": 0.8752131287297528, "recall": 0.7776660594446678, "f1-score": 0.8166189629582774, "support": 1112}, "weighted avg": {"precision": 0.9296366615147781, "recall": 0.9343525179856115, "f1-score": 0.9294634702459804, "support": 1112}}, {"1": {"precision": 0.8791208791208791, "recall": 0.6153846153846154, "f1-score": 0.7239819004524888, "support": 130}, "2": {"precision": 0.951028403525955, "recall": 0.9887983706720977, "f1-score": 0.9695456814777833, "support": 982}, "accuracy": 0.9451438848920863, "macro avg": {"precision": 0.915074641323417, "recall": 0.8020914930283566, "f1-score": 0.846763790965136, "support": 1112}, "weighted avg": {"precision": 0.942621948334714, "recall": 0.9451438848920863, "f1-score": 0.9408376854946104, "support": 1112}}, {"1": {"precision": 0.9130434782608695, "recall": 0.6461538461538462, "f1-score": 0.7567567567567568, "support": 130}, "2": {"precision": 0.9549019607843138, "recall": 0.9918533604887984, "f1-score": 0.973026973026973, "support": 982}, "accuracy": 0.9514388489208633, "macro avg": {"precision": 0.9339727195225916, "recall": 0.8190036033213223, "f1-score": 0.8648918648918649, "support": 1112}, "weighted avg": {"precision": 0.9500084331511772, "recall": 0.9514388489208633, "f1-score": 0.9477435844342319, "support": 1112}}, {"1": {"precision": 0.8735632183908046, "recall": 0.5846153846153846, "f1-score": 0.7004608294930876, "support": 130}, "2": {"precision": 0.9473170731707317, "recall": 0.9887983706720977, "f1-score": 0.9676133532635774, "support": 982}, "accuracy": 0.9415467625899281, "macro avg": {"precision": 0.9104401457807682, "recall": 0.7867068776437411, "f1-score": 0.8340370913783326, "support": 1112}, "weighted avg": {"precision": 0.9386947700040137, "recall": 0.9415467625899281, "f1-score": 0.9363814934702648, "support": 1112}}]
