# Supplementary material for: Genome-wide association studies of ischemic stroke based on interpretable machine learning
Source: PeerJ Comput Sci. 2024 Nov 6;10:e2454. doi: 10.7717/peerj-cs.2454 (PMC11623107; doi:10.7717/peerj-cs.2454)
Supplement: Supplemental Information 2 — This script in Python draws "tabnet_f1_class0.png" and "logreg_f1_class0.png" figures and is provided along with the data files obtained with TabNET and logistic regression, which are used to make these plots. [file peerj-cs-10-2454-s002.zip › logistic_regression2/res_1000]

[{"1": {"precision": 0.5255474452554745, "recall": 0.5538461538461539, "f1-score": 0.5393258426966292, "support": 130}, "2": {"precision": 0.9405737704918032, "recall": 0.9338758901322483, "f1-score": 0.9372128637059725, "support": 983}, "accuracy": 0.889487870619946, "macro avg": {"precision": 0.7330606078736388, "recall": 0.743861021989201, "f1-score": 0.7382693532013008, "support": 1113}, "weighted avg": {"precision": 0.8920980990805519, "recall": 0.889487870619946, "f1-score": 0.8907390876671453, "support": 1113}}, {"1": {"precision": 0.46875, "recall": 0.46511627906976744, "f1-score": 0.4669260700389105, "support": 129}, "2": {"precision": 0.9298780487804879, "recall": 0.930824008138352, "f1-score": 0.9303507880020336, "support": 983}, "accuracy": 0.8767985611510791, "macro avg": {"precision": 0.6993140243902439, "recall": 0.6979701436040597, "f1-score": 0.6986384290204721, "support": 1112}, "weighted avg": {"precision": 0.8763838776539744, "recall": 0.8767985611510791, "f1-score": 0.8765901867275346, "support": 1112}}, {"1": {"precision": 0.5111111111111111, "recall": 0.5307692307692308, "f1-score": 0.5207547169811321, "support": 130}, "2": {"precision": 0.9375639713408394, "recall": 0.9327902240325866, "f1-score": 0.9351710056151098, "support": 982}, "accuracy": 0.8857913669064749, "macro avg": {"precision": 0.7243375412259752, "recall": 0.7317797274009087, "f1-score": 0.7279628612981209, "support": 1112}, "weighted avg": {"precision": 0.8877088707744143, "recall": 0.8857913669064749, "f1-score": 0.8867230582028642, "support": 1112}}, {"1": {"precision": 0.43243243243243246, "recall": 0.49230769230769234, "f1-score": 0.460431654676259, "support": 130}, "2": {"precision": 0.9315352697095436, "recall": 0.9144602851323829, "f1-score": 0.9229188078108941, "support": 982}, "accuracy": 0.8651079136690647, "macro avg": {"precision": 0.681983851070988, "recall": 0.7033839887200376, "f1-score": 0.6916752312435765, "support": 1112}, "weighted avg": {"precision": 0.8731869164307446, "recall": 0.8651079136690647, "f1-score": 0.8688510650883198, "support": 1112}}, {"1": {"precision": 0.49264705882352944, "recall": 0.5153846153846153, "f1-score": 0.5037593984962406, "support": 130}, "2": {"precision": 0.9354508196721312, "recall": 0.929735234215886, "f1-score": 0.9325842696629214, "support": 982}, "accuracy": 0.8812949640287769, "macro avg": {"precision": 0.7140489392478303, "recall": 0.7225599248002507, "f1-score": 0.7181718340795811, "support": 1112}, "weighted avg": {"precision": 0.8836841929542191, "recall": 0.8812949640287769, "f1-score": 0.8824518656596224, "support": 1112}}]
