# Supplementary material for: Genome-wide association studies of ischemic stroke based on interpretable machine learning
Source: PeerJ Comput Sci. 2024 Nov 6;10:e2454. doi: 10.7717/peerj-cs.2454 (PMC11623107; doi:10.7717/peerj-cs.2454)
Supplement: Supplemental Information 2 — This script in Python draws "tabnet_f1_class0.png" and "logreg_f1_class0.png" figures and is provided along with the data files obtained with TabNET and logistic regression, which are used to make these plots. [file peerj-cs-10-2454-s002.zip › logistic_regression2/res_7000]

[{"1": {"precision": 0.8118811881188119, "recall": 0.6307692307692307, "f1-score": 0.70995670995671, "support": 130}, "2": {"precision": 0.9525691699604744, "recall": 0.9806714140386572, "f1-score": 0.9664160401002506, "support": 983}, "accuracy": 0.9398023360287511, "macro avg": {"precision": 0.8822251790396431, "recall": 0.805720322403944, "f1-score": 0.8381863750284804, "support": 1113}, "weighted avg": {"precision": 0.9361366114344939, "recall": 0.9398023360287511, "f1-score": 0.9364612216647966, "support": 1113}}, {"1": {"precision": 0.79, "recall": 0.6124031007751938, "f1-score": 0.6899563318777292, "support": 129}, "2": {"precision": 0.950592885375494, "recall": 0.9786368260427264, "f1-score": 0.9644110275689223, "support": 983}, "accuracy": 0.9361510791366906, "macro avg": {"precision": 0.8702964426877471, "recall": 0.79551996340896, "f1-score": 0.8271836797233257, "support": 1112}, "weighted avg": {"precision": 0.9319629553274376, "recall": 0.9361510791366906, "f1-score": 0.9325723083745303, "support": 1112}}, {"1": {"precision": 0.8191489361702128, "recall": 0.5923076923076923, "f1-score": 0.6875, "support": 130}, "2": {"precision": 0.9479371316306483, "recall": 0.9826883910386965, "f1-score": 0.965, "support": 982}, "accuracy": 0.9370503597122302, "macro avg": {"precision": 0.8835430339004305, "recall": 0.7874980416731945, "f1-score": 0.8262499999999999, "support": 1112}, "weighted avg": {"precision": 0.932880957700921, "recall": 0.9370503597122302, "f1-score": 0.9325584532374102, "support": 1112}}, {"1": {"precision": 0.7525773195876289, "recall": 0.5615384615384615, "f1-score": 0.6431718061674009, "support": 130}, "2": {"precision": 0.9438423645320198, "recall": 0.9755600814663951, "f1-score": 0.959439158738107, "support": 982}, "accuracy": 0.927158273381295, "macro avg": {"precision": 0.8482098420598243, "recall": 0.7685492715024282, "f1-score": 0.8013054824527539, "support": 1112}, "weighted avg": {"precision": 0.9214822423712546, "recall": 0.927158273381295, "f1-score": 0.922465457448366, "support": 1112}}, {"1": {"precision": 0.8426966292134831, "recall": 0.5769230769230769, "f1-score": 0.6849315068493151, "support": 130}, "2": {"precision": 0.946236559139785, "recall": 0.9857433808553971, "f1-score": 0.9655860349127181, "support": 982}, "accuracy": 0.9379496402877698, "macro avg": {"precision": 0.8944665941766341, "recall": 0.781333228889237, "f1-score": 0.8252587708810166, "support": 1112}, "weighted avg": {"precision": 0.9341320709289763, "recall": 0.9379496402877698, "f1-score": 0.9327757033945147, "support": 1112}}]
