# Supplementary material for: Genome-wide association studies of ischemic stroke based on interpretable machine learning
Source: PeerJ Comput Sci. 2024 Nov 6;10:e2454. doi: 10.7717/peerj-cs.2454 (PMC11623107; doi:10.7717/peerj-cs.2454)
Supplement: Supplemental Information 2 — This script in Python draws "tabnet_f1_class0.png" and "logreg_f1_class0.png" figures and is provided along with the data files obtained with TabNET and logistic regression, which are used to make these plots. [file peerj-cs-10-2454-s002.zip › logistic_regression2/res_16000]

[{"1": {"precision": 0.9333333333333333, "recall": 0.6461538461538462, "f1-score": 0.7636363636363636, "support": 130}, "2": {"precision": 0.9550342130987293, "recall": 0.9938962360122076, "f1-score": 0.9740777666999004, "support": 983}, "accuracy": 0.9532794249775381, "macro avg": {"precision": 0.9441837732160313, "recall": 0.8200250410830269, "f1-score": 0.868857065168132, "support": 1113}, "weighted avg": {"precision": 0.9524995191458978, "recall": 0.9532794249775381, "f1-score": 0.9494979083007451, "support": 1113}}, {"1": {"precision": 0.8604651162790697, "recall": 0.5736434108527132, "f1-score": 0.6883720930232559, "support": 129}, "2": {"precision": 0.9463937621832359, "recall": 0.987792472024415, "f1-score": 0.9666500746640119, "support": 983}, "accuracy": 0.939748201438849, "macro avg": {"precision": 0.9034294392311528, "recall": 0.7807179414385641, "f1-score": 0.8275110838436339, "support": 1112}, "weighted avg": {"precision": 0.9364254210666555, "recall": 0.939748201438849, "f1-score": 0.9343678267938164, "support": 1112}}, {"1": {"precision": 0.9285714285714286, "recall": 0.6, "f1-score": 0.7289719626168225, "support": 130}, "2": {"precision": 0.9494163424124513, "recall": 0.9938900203665988, "f1-score": 0.9711442786069652, "support": 982}, "accuracy": 0.947841726618705, "macro avg": {"precision": 0.93899388549194, "recall": 0.7969450101832993, "f1-score": 0.8500581206118938, "support": 1112}, "weighted avg": {"precision": 0.9469794370173676, "recall": 0.947841726618705, "f1-score": 0.9428327668455275, "support": 1112}}, {"1": {"precision": 0.8791208791208791, "recall": 0.6153846153846154, "f1-score": 0.7239819004524888, "support": 130}, "2": {"precision": 0.951028403525955, "recall": 0.9887983706720977, "f1-score": 0.9695456814777833, "support": 982}, "accuracy": 0.9451438848920863, "macro avg": {"precision": 0.915074641323417, "recall": 0.8020914930283566, "f1-score": 0.846763790965136, "support": 1112}, "weighted avg": {"precision": 0.942621948334714, "recall": 0.9451438848920863, "f1-score": 0.9408376854946104, "support": 1112}}, {"1": {"precision": 0.8804347826086957, "recall": 0.6230769230769231, "f1-score": 0.7297297297297297, "support": 130}, "2": {"precision": 0.9519607843137254, "recall": 0.9887983706720977, "f1-score": 0.97002997002997, "support": 982}, "accuracy": 0.9460431654676259, "macro avg": {"precision": 0.9161977834612105, "recall": 0.8059376468745104, "f1-score": 0.8498798498798499, "support": 1112}, "weighted avg": {"precision": 0.9435989315964108, "recall": 0.9460431654676259, "f1-score": 0.9419373160380353, "support": 1112}}]
