# Supplementary material for: Genome-wide association studies of ischemic stroke based on interpretable machine learning
Source: PeerJ Comput Sci. 2024 Nov 6;10:e2454. doi: 10.7717/peerj-cs.2454 (PMC11623107; doi:10.7717/peerj-cs.2454)
Supplement: Supplemental Information 2 — This script in Python draws "tabnet_f1_class0.png" and "logreg_f1_class0.png" figures and is provided along with the data files obtained with TabNET and logistic regression, which are used to make these plots. [file peerj-cs-10-2454-s002.zip › logistic_regression2/res_19000]

[{"1": {"precision": 0.9545454545454546, "recall": 0.6461538461538462, "f1-score": 0.7706422018348624, "support": 130}, "2": {"precision": 0.9551219512195122, "recall": 0.9959308240081384, "f1-score": 0.9750996015936255, "support": 983}, "accuracy": 0.9550763701707098, "macro avg": {"precision": 0.9548337028824834, "recall": 0.8210423350809923, "f1-score": 0.872870901714244, "support": 1113}, "weighted avg": {"precision": 0.955054615579236, "recall": 0.9550763701707098, "f1-score": 0.9512186833828086, "support": 1113}}, {"1": {"precision": 0.8604651162790697, "recall": 0.5736434108527132, "f1-score": 0.6883720930232559, "support": 129}, "2": {"precision": 0.9463937621832359, "recall": 0.987792472024415, "f1-score": 0.9666500746640119, "support": 983}, "accuracy": 0.939748201438849, "macro avg": {"precision": 0.9034294392311528, "recall": 0.7807179414385641, "f1-score": 0.8275110838436339, "support": 1112}, "weighted avg": {"precision": 0.9364254210666555, "recall": 0.939748201438849, "f1-score": 0.9343678267938164, "support": 1112}}, {"1": {"precision": 0.9318181818181818, "recall": 0.6307692307692307, "f1-score": 0.7522935779816513, "support": 130}, "2": {"precision": 0.953125, "recall": 0.9938900203665988, "f1-score": 0.9730807577268196, "support": 982}, "accuracy": 0.9514388489208633, "macro avg": {"precision": 0.9424715909090908, "recall": 0.8123296255679148, "f1-score": 0.8626871678542354, "support": 1112}, "weighted avg": {"precision": 0.9506340949967298, "recall": 0.9514388489208633, "f1-score": 0.9472693068573306, "support": 1112}}, {"1": {"precision": 0.9101123595505618, "recall": 0.6230769230769231, "f1-score": 0.7397260273972602, "support": 130}, "2": {"precision": 0.9521016617790812, "recall": 0.9918533604887984, "f1-score": 0.9715710723192021, "support": 982}, "accuracy": 0.9487410071942446, "macro avg": {"precision": 0.9311070106648215, "recall": 0.8074651417828607, "f1-score": 0.8556485498582311, "support": 1112}, "weighted avg": {"precision": 0.9471928404753873, "recall": 0.9487410071942446, "f1-score": 0.9444668854128601, "support": 1112}}, {"1": {"precision": 0.9135802469135802, "recall": 0.5692307692307692, "f1-score": 0.7014218009478673, "support": 130}, "2": {"precision": 0.9456838021338506, "recall": 0.9928716904276986, "f1-score": 0.9687034277198211, "support": 982}, "accuracy": 0.9433453237410072, "macro avg": {"precision": 0.9296320245237154, "recall": 0.7810512298292339, "f1-score": 0.8350626143338442, "support": 1112}, "weighted avg": {"precision": 0.9419306886638549, "recall": 0.9433453237410072, "f1-score": 0.9374564749497185, "support": 1112}}]
