# Supplementary material for: Genome-wide association studies of ischemic stroke based on interpretable machine learning
Source: PeerJ Comput Sci. 2024 Nov 6;10:e2454. doi: 10.7717/peerj-cs.2454 (PMC11623107; doi:10.7717/peerj-cs.2454)
Supplement: Supplemental Information 2 — This script in Python draws "tabnet_f1_class0.png" and "logreg_f1_class0.png" figures and is provided along with the data files obtained with TabNET and logistic regression, which are used to make these plots. [file peerj-cs-10-2454-s002.zip › logistic_regression2/res_10000]

[{"1": {"precision": 0.8854166666666666, "recall": 0.6538461538461539, "f1-score": 0.752212389380531, "support": 130}, "2": {"precision": 0.9557522123893806, "recall": 0.9888097660223805, "f1-score": 0.972, "support": 983}, "accuracy": 0.949685534591195, "macro avg": {"precision": 0.9205844395280236, "recall": 0.8213279599342671, "f1-score": 0.8621061946902655, "support": 1113}, "weighted avg": {"precision": 0.9475369195376708, "recall": 0.949685534591195, "f1-score": 0.9463284911226137, "support": 1113}}, {"1": {"precision": 0.8202247191011236, "recall": 0.5658914728682171, "f1-score": 0.6697247706422018, "support": 129}, "2": {"precision": 0.9452590420332356, "recall": 0.9837232960325534, "f1-score": 0.9641076769690926, "support": 983}, "accuracy": 0.935251798561151, "macro avg": {"precision": 0.8827418805671796, "recall": 0.7748073844503852, "f1-score": 0.8169162238056472, "support": 1112}, "weighted avg": {"precision": 0.9307541610456075, "recall": 0.935251798561151, "f1-score": 0.9299571419725379, "support": 1112}}, {"1": {"precision": 0.8817204301075269, "recall": 0.6307692307692307, "f1-score": 0.7354260089686099, "support": 130}, "2": {"precision": 0.9528949950932286, "recall": 0.9887983706720977, "f1-score": 0.9705147426286856, "support": 982}, "accuracy": 0.9469424460431655, "macro avg": {"precision": 0.9173077126003777, "recall": 0.8097838007206642, "f1-score": 0.8529703757986478, "support": 1112}, "weighted avg": {"precision": 0.9445742276038931, "recall": 0.9469424460431655, "f1-score": 0.9430313475065545, "support": 1112}}, {"1": {"precision": 0.8842105263157894, "recall": 0.6461538461538462, "f1-score": 0.7466666666666666, "support": 130}, "2": {"precision": 0.9547689282202556, "recall": 0.9887983706720977, "f1-score": 0.9714857428714356, "support": 982}, "accuracy": 0.9487410071942446, "macro avg": {"precision": 0.9194897272680225, "recall": 0.817476108412972, "f1-score": 0.8590762047690511, "support": 1112}, "weighted avg": {"precision": 0.9465201941846617, "recall": 0.9487410071942446, "f1-score": 0.9452029372000147, "support": 1112}}, {"1": {"precision": 0.8735632183908046, "recall": 0.5846153846153846, "f1-score": 0.7004608294930876, "support": 130}, "2": {"precision": 0.9473170731707317, "recall": 0.9887983706720977, "f1-score": 0.9676133532635774, "support": 982}, "accuracy": 0.9415467625899281, "macro avg": {"precision": 0.9104401457807682, "recall": 0.7867068776437411, "f1-score": 0.8340370913783326, "support": 1112}, "weighted avg": {"precision": 0.9386947700040137, "recall": 0.9415467625899281, "f1-score": 0.9363814934702648, "support": 1112}}]
