# Supplementary material for: Genome-wide association studies of ischemic stroke based on interpretable machine learning
Source: PeerJ Comput Sci. 2024 Nov 6;10:e2454. doi: 10.7717/peerj-cs.2454 (PMC11623107; doi:10.7717/peerj-cs.2454)
Supplement: Supplemental Information 2 — This script in Python draws "tabnet_f1_class0.png" and "logreg_f1_class0.png" figures and is provided along with the data files obtained with TabNET and logistic regression, which are used to make these plots. [file peerj-cs-10-2454-s002.zip › tabnet/res_71000]

[{"1": {"precision": 0.0, "recall": 0.0, "f1-score": 0.0, "support": 130}, "2": {"precision": 0.8831985624438454, "recall": 1.0, "f1-score": 0.9379770992366412, "support": 983}, "accuracy": 0.8831985624438454, "macro avg": {"precision": 0.4415992812219227, "recall": 0.5, "f1-score": 0.4689885496183206, "support": 1113}, "weighted avg": {"precision": 0.7800397007028752, "recall": 0.8831985624438454, "f1-score": 0.8284200256510497, "support": 1113}}, {"1": {"precision": 0.5, "recall": 0.031007751937984496, "f1-score": 0.0583941605839416, "support": 129}, "2": {"precision": 0.8867753623188406, "recall": 0.9959308240081384, "f1-score": 0.9381887877335889, "support": 983}, "accuracy": 0.8839928057553957, "macro avg": {"precision": 0.6933876811594203, "recall": 0.5134692879730615, "f1-score": 0.4982914741587653, "support": 1112}, "weighted avg": {"precision": 0.8419066377332916, "recall": 0.8839928057553957, "f1-score": 0.8361262815264806, "support": 1112}}, {"1": {"precision": 0.11759172154280338, "recall": 0.9615384615384616, "f1-score": 0.20955574182732606, "support": 130}, "2": {"precision": 0.8979591836734694, "recall": 0.04480651731160896, "f1-score": 0.08535402521823471, "support": 982}, "accuracy": 0.15197841726618705, "macro avg": {"precision": 0.5077754526081364, "recall": 0.5031724894250352, "f1-score": 0.14745488352278038, "support": 1112}, "weighted avg": {"precision": 0.8067291746114311, "recall": 0.15197841726618705, "f1-score": 0.0998740100736141, "support": 1112}}, {"1": {"precision": 0.625, "recall": 0.07692307692307693, "f1-score": 0.13698630136986303, "support": 130}, "2": {"precision": 0.8905109489051095, "recall": 0.9938900203665988, "f1-score": 0.9393647738209817, "support": 982}, "accuracy": 0.8866906474820144, "macro avg": {"precision": 0.7577554744525548, "recall": 0.5354065486448378, "f1-score": 0.5381755375954224, "support": 1112}, "weighted avg": {"precision": 0.8594709998424619, "recall": 0.8866906474820144, "f1-score": 0.8455615351351494, "support": 1112}}, {"1": {"precision": 1.0, "recall": 0.015384615384615385, "f1-score": 0.030303030303030307, "support": 130}, "2": {"precision": 0.8846846846846846, "recall": 1.0, "f1-score": 0.9388145315487572, "support": 982}, "accuracy": 0.8848920863309353, "macro avg": {"precision": 0.9423423423423423, "recall": 0.5076923076923077, "f1-score": 0.4845587809258937, "support": 1112}, "weighted avg": {"precision": 0.8981657916909715, "recall": 0.8848920863309353, "f1-score": 0.8326036546045625, "support": 1112}}]
