# Supplementary material for: Genome-wide association studies of ischemic stroke based on interpretable machine learning
Source: PeerJ Comput Sci. 2024 Nov 6;10:e2454. doi: 10.7717/peerj-cs.2454 (PMC11623107; doi:10.7717/peerj-cs.2454)
Supplement: Supplemental Information 2 — This script in Python draws "tabnet_f1_class0.png" and "logreg_f1_class0.png" figures and is provided along with the data files obtained with TabNET and logistic regression, which are used to make these plots. [file peerj-cs-10-2454-s002.zip › tabnet/res_47000]

[{"1": {"precision": 0.3333333333333333, "recall": 0.015384615384615385, "f1-score": 0.029411764705882356, "support": 130}, "2": {"precision": 0.8843721770551038, "recall": 0.9959308240081384, "f1-score": 0.9368421052631579, "support": 983}, "accuracy": 0.8814016172506739, "macro avg": {"precision": 0.6088527551942186, "recall": 0.5056577196963769, "f1-score": 0.48312693498452014, "support": 1113}, "weighted avg": {"precision": 0.8200100479591199, "recall": 0.8814016172506739, "f1-score": 0.8308529370039972, "support": 1113}}, {"1": {"precision": 0.4090909090909091, "recall": 0.06976744186046512, "f1-score": 0.11920529801324503, "support": 129}, "2": {"precision": 0.8899082568807339, "recall": 0.9867751780264497, "f1-score": 0.9358417752050169, "support": 983}, "accuracy": 0.8803956834532374, "macro avg": {"precision": 0.6494995829858216, "recall": 0.5282713099434574, "f1-score": 0.527523536609131, "support": 1112}, "weighted avg": {"precision": 0.8341299854195042, "recall": 0.8803956834532374, "f1-score": 0.8411060687682016, "support": 1112}}, {"1": {"precision": 1.0, "recall": 0.023076923076923078, "f1-score": 0.04511278195488722, "support": 130}, "2": {"precision": 0.8854824165915239, "recall": 1.0, "f1-score": 0.9392635102821616, "support": 982}, "accuracy": 0.8857913669064749, "macro avg": {"precision": 0.942741208295762, "recall": 0.5115384615384615, "f1-score": 0.4921881461185244, "support": 1112}, "weighted avg": {"precision": 0.8988702635727307, "recall": 0.8857913669064749, "f1-score": 0.8347315006755558, "support": 1112}}, {"1": {"precision": 0.5, "recall": 0.1, "f1-score": 0.16666666666666669, "support": 130}, "2": {"precision": 0.8922651933701657, "recall": 0.9867617107942973, "f1-score": 0.937137330754352, "support": 982}, "accuracy": 0.8830935251798561, "macro avg": {"precision": 0.6961325966850829, "recall": 0.5433808553971486, "f1-score": 0.5519019987105094, "support": 1112}, "weighted avg": {"precision": 0.8464068524186176, "recall": 0.8830935251798561, "f1-score": 0.8470643214635255, "support": 1112}}, {"1": {"precision": 0.5, "recall": 0.06153846153846154, "f1-score": 0.10958904109589042, "support": 130}, "2": {"precision": 0.8886861313868614, "recall": 0.9918533604887984, "f1-score": 0.9374398460057748, "support": 982}, "accuracy": 0.8830935251798561, "macro avg": {"precision": 0.6943430656934306, "recall": 0.52669591101363, "f1-score": 0.5235144435508327, "support": 1112}, "weighted avg": {"precision": 0.843246205954944, "recall": 0.8830935251798561, "f1-score": 0.8406587267267416, "support": 1112}}]
