# Supplementary material for: Genome-wide association studies of ischemic stroke based on interpretable machine learning
Source: PeerJ Comput Sci. 2024 Nov 6;10:e2454. doi: 10.7717/peerj-cs.2454 (PMC11623107; doi:10.7717/peerj-cs.2454)
Supplement: Supplemental Information 2 — This script in Python draws "tabnet_f1_class0.png" and "logreg_f1_class0.png" figures and is provided along with the data files obtained with TabNET and logistic regression, which are used to make these plots. [file peerj-cs-10-2454-s002.zip › tabnet/res_20000]

[{"1": {"precision": 0.9230769230769231, "recall": 0.09230769230769231, "f1-score": 0.16783216783216787, "support": 130}, "2": {"precision": 0.8927272727272727, "recall": 0.9989827060020345, "f1-score": 0.9428708593374939, "support": 983}, "accuracy": 0.8930817610062893, "macro avg": {"precision": 0.907902097902098, "recall": 0.5456451991548634, "f1-score": 0.5553515135848309, "support": 1113}, "weighted avg": {"precision": 0.8962721555174384, "recall": 0.8930817610062893, "f1-score": 0.852345226008031, "support": 1113}}, {"1": {"precision": 0.4852941176470588, "recall": 0.2558139534883721, "f1-score": 0.33502538071065985, "support": 129}, "2": {"precision": 0.9080459770114943, "recall": 0.9643947100712106, "f1-score": 0.9353724716329551, "support": 983}, "accuracy": 0.8821942446043165, "macro avg": {"precision": 0.6966700473292765, "recall": 0.6101043317797914, "f1-score": 0.6351989261718075, "support": 1112}, "weighted avg": {"precision": 0.8590037199449365, "recall": 0.8821942446043165, "f1-score": 0.8657278900421492, "support": 1112}}, {"1": {"precision": 0.6842105263157895, "recall": 0.1, "f1-score": 0.17449664429530204, "support": 130}, "2": {"precision": 0.8929551692589204, "recall": 0.9938900203665988, "f1-score": 0.940722891566265, "support": 982}, "accuracy": 0.8893884892086331, "macro avg": {"precision": 0.7885828477873549, "recall": 0.5469450101832994, "f1-score": 0.5576097679307835, "support": 1112}, "weighted avg": {"precision": 0.8685515689148493, "recall": 0.8893884892086331, "f1-score": 0.8511460820831488, "support": 1112}}, {"1": {"precision": 1.0, "recall": 0.03076923076923077, "f1-score": 0.059701492537313446, "support": 130}, "2": {"precision": 0.8862815884476535, "recall": 1.0, "f1-score": 0.939712918660287, "support": 982}, "accuracy": 0.8866906474820144, "macro avg": {"precision": 0.9431407942238268, "recall": 0.5153846153846153, "f1-score": 0.4997072055988003, "support": 1112}, "weighted avg": {"precision": 0.8995760070643846, "recall": 0.8866906474820144, "f1-score": 0.8368338850308027, "support": 1112}}, {"1": {"precision": 0.39880952380952384, "recall": 0.5153846153846153, "f1-score": 0.44966442953020136, "support": 130}, "2": {"precision": 0.9332627118644068, "recall": 0.8971486761710794, "f1-score": 0.9148494288681205, "support": 982}, "accuracy": 0.8525179856115108, "macro avg": {"precision": 0.6660361178369654, "recall": 0.7062666457778474, "f1-score": 0.6822569291991609, "support": 1112}, "weighted avg": {"precision": 0.8707816736925229, "recall": 0.8525179856115108, "f1-score": 0.8604662904563134, "support": 1112}}]
