# Supplementary material for: Genome-wide association studies of ischemic stroke based on interpretable machine learning
Source: PeerJ Comput Sci. 2024 Nov 6;10:e2454. doi: 10.7717/peerj-cs.2454 (PMC11623107; doi:10.7717/peerj-cs.2454)
Supplement: Supplemental Information 2 — This script in Python draws "tabnet_f1_class0.png" and "logreg_f1_class0.png" figures and is provided along with the data files obtained with TabNET and logistic regression, which are used to make these plots. [file peerj-cs-10-2454-s002.zip › tabnet/res_51000]

[{"1": {"precision": 0.4, "recall": 0.13846153846153847, "f1-score": 0.2057142857142857, "support": 130}, "2": {"precision": 0.8951310861423221, "recall": 0.9725330620549338, "f1-score": 0.9322281813749391, "support": 983}, "accuracy": 0.8751123090745733, "macro avg": {"precision": 0.6475655430711611, "recall": 0.5554973002582362, "f1-score": 0.5689712335446124, "support": 1113}, "weighted avg": {"precision": 0.8372990635021587, "recall": 0.8751123090745733, "f1-score": 0.8473703139572527, "support": 1113}}, {"1": {"precision": 0.5, "recall": 0.023255813953488372, "f1-score": 0.04444444444444444, "support": 129}, "2": {"precision": 0.8860759493670886, "recall": 0.9969481180061037, "f1-score": 0.9382479655337481, "support": 983}, "accuracy": 0.8839928057553957, "macro avg": {"precision": 0.6930379746835442, "recall": 0.5101019659797961, "f1-score": 0.49134620498909626, "support": 1112}, "weighted avg": {"precision": 0.8412883617156908, "recall": 0.8839928057553957, "f1-score": 0.83456032684623, "support": 1112}}, {"1": {"precision": 0.6153846153846154, "recall": 0.06153846153846154, "f1-score": 0.1118881118881119, "support": 130}, "2": {"precision": 0.8889899909008189, "recall": 0.994908350305499, "f1-score": 0.9389716482460355, "support": 982}, "accuracy": 0.8857913669064749, "macro avg": {"precision": 0.7521873031427171, "recall": 0.5282234059219802, "f1-score": 0.5254298800670737, "support": 1112}, "weighted avg": {"precision": 0.8570037509573778, "recall": 0.8857913669064749, "f1-score": 0.8422802276286523, "support": 1112}}, {"1": {"precision": 1.0, "recall": 0.015384615384615385, "f1-score": 0.030303030303030307, "support": 130}, "2": {"precision": 0.8846846846846846, "recall": 1.0, "f1-score": 0.9388145315487572, "support": 982}, "accuracy": 0.8848920863309353, "macro avg": {"precision": 0.9423423423423423, "recall": 0.5076923076923077, "f1-score": 0.4845587809258937, "support": 1112}, "weighted avg": {"precision": 0.8981657916909715, "recall": 0.8848920863309353, "f1-score": 0.8326036546045625, "support": 1112}}, {"1": {"precision": 0.4915254237288136, "recall": 0.2230769230769231, "f1-score": 0.3068783068783069, "support": 130}, "2": {"precision": 0.9040835707502374, "recall": 0.9694501018329938, "f1-score": 0.9356265356265355, "support": 982}, "accuracy": 0.8821942446043165, "macro avg": {"precision": 0.6978044972395254, "recall": 0.5962635124549585, "f1-score": 0.6212524212524212, "support": 1112}, "weighted avg": {"precision": 0.855852852123632, "recall": 0.8821942446043165, "f1-score": 0.8621217966541707, "support": 1112}}]
