# Supplementary material for: Genome-wide association studies of ischemic stroke based on interpretable machine learning
Source: PeerJ Comput Sci. 2024 Nov 6;10:e2454. doi: 10.7717/peerj-cs.2454 (PMC11623107; doi:10.7717/peerj-cs.2454)
Supplement: Supplemental Information 2 — This script in Python draws "tabnet_f1_class0.png" and "logreg_f1_class0.png" figures and is provided along with the data files obtained with TabNET and logistic regression, which are used to make these plots. [file peerj-cs-10-2454-s002.zip › tabnet/res_83000]

[{"1": {"precision": 1.0, "recall": 0.007692307692307693, "f1-score": 0.015267175572519085, "support": 130}, "2": {"precision": 0.8839928057553957, "recall": 1.0, "f1-score": 0.9384248210023866, "support": 983}, "accuracy": 0.8840970350404312, "macro avg": {"precision": 0.9419964028776979, "recall": 0.5038461538461538, "f1-score": 0.47684599828745283, "support": 1113}, "weighted avg": {"precision": 0.8975426128100216, "recall": 0.8840970350404312, "f1-score": 0.8305986809252233, "support": 1113}}, {"1": {"precision": 1.0, "recall": 0.007751937984496124, "f1-score": 0.015384615384615384, "support": 129}, "2": {"precision": 0.8847884788478848, "recall": 1.0, "f1-score": 0.938872970391595, "support": 983}, "accuracy": 0.8848920863309353, "macro avg": {"precision": 0.9423942394239424, "recall": 0.5038759689922481, "f1-score": 0.47712879288810517, "support": 1112}, "weighted avg": {"precision": 0.8981538441613947, "recall": 0.8848920863309353, "f1-score": 0.8317416774096703, "support": 1112}}, {"1": {"precision": 0.5217391304347826, "recall": 0.09230769230769231, "f1-score": 0.1568627450980392, "support": 130}, "2": {"precision": 0.891643709825528, "recall": 0.9887983706720977, "f1-score": 0.9377112506035731, "support": 982}, "accuracy": 0.8839928057553957, "macro avg": {"precision": 0.7066914201301553, "recall": 0.540553031489895, "f1-score": 0.5472869978508061, "support": 1112}, "weighted avg": {"precision": 0.8483994694291279, "recall": 0.8839928057553957, "f1-score": 0.8464250044563434, "support": 1112}}, {"1": {"precision": 1.0, "recall": 0.007692307692307693, "f1-score": 0.015267175572519085, "support": 130}, "2": {"precision": 0.8838883888388839, "recall": 1.0, "f1-score": 0.9383659818442427, "support": 982}, "accuracy": 0.8839928057553957, "macro avg": {"precision": 0.941944194419442, "recall": 0.5038461538461538, "f1-score": 0.4768165787083809, "support": 1112}, "weighted avg": {"precision": 0.8974625879854172, "recall": 0.8839928057553957, "f1-score": 0.8304497544923326, "support": 1112}}, {"1": {"precision": 0.10344827586206896, "recall": 0.06923076923076923, "f1-score": 0.08294930875576037, "support": 130}, "2": {"precision": 0.8819512195121951, "recall": 0.9205702647657841, "f1-score": 0.9008470353761834, "support": 982}, "accuracy": 0.8210431654676259, "macro avg": {"precision": 0.49269974768713204, "recall": 0.49490051699827664, "f1-score": 0.49189817206597186, "support": 1112}, "weighted avg": {"precision": 0.7909391847329538, "recall": 0.8210431654676259, "f1-score": 0.80522949539358, "support": 1112}}]
