# Supplementary material for: Genome-wide association studies of ischemic stroke based on interpretable machine learning
Source: PeerJ Comput Sci. 2024 Nov 6;10:e2454. doi: 10.7717/peerj-cs.2454 (PMC11623107; doi:10.7717/peerj-cs.2454)
Supplement: Supplemental Information 2 — This script in Python draws "tabnet_f1_class0.png" and "logreg_f1_class0.png" figures and is provided along with the data files obtained with TabNET and logistic regression, which are used to make these plots. [file peerj-cs-10-2454-s002.zip › tabnet/res_2000]

[{"1": {"precision": 0.391304347826087, "recall": 0.5538461538461539, "f1-score": 0.45859872611464975, "support": 130}, "2": {"precision": 0.93756727664155, "recall": 0.8860630722278738, "f1-score": 0.9110878661087866, "support": 983}, "accuracy": 0.8472596585804133, "macro avg": {"precision": 0.6644358122338185, "recall": 0.7199546130370138, "f1-score": 0.6848432961117181, "support": 1113}, "weighted avg": {"precision": 0.8737629812722686, "recall": 0.8472596585804133, "f1-score": 0.8582364840789233, "support": 1113}}, {"1": {"precision": 0.56, "recall": 0.32558139534883723, "f1-score": 0.411764705882353, "support": 129}, "2": {"precision": 0.9161041465766635, "recall": 0.9664292980671414, "f1-score": 0.9405940594059407, "support": 983}, "accuracy": 0.8920863309352518, "macro avg": {"precision": 0.7380520732883318, "recall": 0.6460053467079894, "f1-score": 0.6761793826441468, "support": 1112}, "weighted avg": {"precision": 0.8747935036734354, "recall": 0.8920863309352518, "f1-score": 0.8792460498694813, "support": 1112}}, {"1": {"precision": 0.36231884057971014, "recall": 0.38461538461538464, "f1-score": 0.3731343283582089, "support": 130}, "2": {"precision": 0.917864476386037, "recall": 0.9103869653767821, "f1-score": 0.9141104294478528, "support": 982}, "accuracy": 0.8489208633093526, "macro avg": {"precision": 0.6400916584828735, "recall": 0.6475011749960834, "f1-score": 0.6436223789030309, "support": 1112}, "weighted avg": {"precision": 0.8529175945022038, "recall": 0.8489208633093526, "f1-score": 0.8508668205075167, "support": 1112}}, {"1": {"precision": 0.43478260869565216, "recall": 0.15384615384615385, "f1-score": 0.22727272727272724, "support": 130}, "2": {"precision": 0.8968105065666041, "recall": 0.9735234215885947, "f1-score": 0.9335937499999999, "support": 982}, "accuracy": 0.8776978417266187, "macro avg": {"precision": 0.6657965576311281, "recall": 0.5636847877173743, "f1-score": 0.5804332386363635, "support": 1112}, "weighted avg": {"precision": 0.8427964537579496, "recall": 0.8776978417266187, "f1-score": 0.8510202491415957, "support": 1112}}, {"1": {"precision": 0.4358974358974359, "recall": 0.26153846153846155, "f1-score": 0.3269230769230769, "support": 130}, "2": {"precision": 0.90715667311412, "recall": 0.955193482688391, "f1-score": 0.9305555555555555, "support": 982}, "accuracy": 0.8741007194244604, "macro avg": {"precision": 0.6715270545057779, "recall": 0.6083659721134262, "f1-score": 0.6287393162393162, "support": 1112}, "weighted avg": {"precision": 0.8520634169646875, "recall": 0.8741007194244604, "f1-score": 0.8599870103916866, "support": 1112}}]
