# Supplementary material for: Genome-wide association studies of ischemic stroke based on interpretable machine learning
Source: PeerJ Comput Sci. 2024 Nov 6;10:e2454. doi: 10.7717/peerj-cs.2454 (PMC11623107; doi:10.7717/peerj-cs.2454)
Supplement: Supplemental Information 2 — This script in Python draws "tabnet_f1_class0.png" and "logreg_f1_class0.png" figures and is provided along with the data files obtained with TabNET and logistic regression, which are used to make these plots. [file peerj-cs-10-2454-s002.zip › tabnet/res_5000]

[{"1": {"precision": 0.5217391304347826, "recall": 0.18461538461538463, "f1-score": 0.2727272727272727, "support": 130}, "2": {"precision": 0.9006560449859419, "recall": 0.9776195320447609, "f1-score": 0.9375609756097562, "support": 983}, "accuracy": 0.8849955076370171, "macro avg": {"precision": 0.7111975877103622, "recall": 0.5811174583300728, "f1-score": 0.6051441241685145, "support": 1113}, "weighted avg": {"precision": 0.856398004652024, "recall": 0.8849955076370171, "f1-score": 0.8599074433773007, "support": 1113}}, {"1": {"precision": 0.46153846153846156, "recall": 0.09302325581395349, "f1-score": 0.15483870967741933, "support": 129}, "2": {"precision": 0.8922651933701657, "recall": 0.9857578840284842, "f1-score": 0.9366843885935233, "support": 983}, "accuracy": 0.8821942446043165, "macro avg": {"precision": 0.6769018274543137, "recall": 0.5393905699212188, "f1-score": 0.5457615491354714, "support": 1112}, "weighted avg": {"precision": 0.8422977937242216, "recall": 0.8821942446043165, "f1-score": 0.8459846650501983, "support": 1112}}, {"1": {"precision": 0.3949579831932773, "recall": 0.36153846153846153, "f1-score": 0.37751004016064255, "support": 130}, "2": {"precision": 0.9164149043303121, "recall": 0.9266802443991853, "f1-score": 0.9215189873417721, "support": 982}, "accuracy": 0.8606115107913669, "macro avg": {"precision": 0.6556864437617947, "recall": 0.6441093529688234, "f1-score": 0.6495145137512073, "support": 1112}, "weighted avg": {"precision": 0.8554532139096157, "recall": 0.8606115107913669, "f1-score": 0.8579208190562084, "support": 1112}}, {"1": {"precision": 0.45652173913043476, "recall": 0.16153846153846155, "f1-score": 0.23863636363636362, "support": 130}, "2": {"precision": 0.8977485928705441, "recall": 0.9745417515274949, "f1-score": 0.9345703125, "support": 982}, "accuracy": 0.8794964028776978, "macro avg": {"precision": 0.6771351660004894, "recall": 0.5680401065329782, "f1-score": 0.5866033380681818, "support": 1112}, "weighted avg": {"precision": 0.8461663168038047, "recall": 0.8794964028776978, "f1-score": 0.85321112783069, "support": 1112}}, {"1": {"precision": 0.6428571428571429, "recall": 0.2076923076923077, "f1-score": 0.313953488372093, "support": 130}, "2": {"precision": 0.9037383177570093, "recall": 0.984725050916497, "f1-score": 0.942495126705653, "support": 982}, "accuracy": 0.8938848920863309, "macro avg": {"precision": 0.773297730307076, "recall": 0.5962086793044024, "f1-score": 0.628224307538873, "support": 1112}, "weighted avg": {"precision": 0.8732396192525285, "recall": 0.8938848920863309, "f1-score": 0.8690145394903988, "support": 1112}}]
