# Supplementary material for: Genome-wide association studies of ischemic stroke based on interpretable machine learning
Source: PeerJ Comput Sci. 2024 Nov 6;10:e2454. doi: 10.7717/peerj-cs.2454 (PMC11623107; doi:10.7717/peerj-cs.2454)
Supplement: Supplemental Information 2 — This script in Python draws "tabnet_f1_class0.png" and "logreg_f1_class0.png" figures and is provided along with the data files obtained with TabNET and logistic regression, which are used to make these plots. [file peerj-cs-10-2454-s002.zip › tabnet/res_36000]

[{"1": {"precision": 0.6304347826086957, "recall": 0.2230769230769231, "f1-score": 0.3295454545454546, "support": 130}, "2": {"precision": 0.9053420805998126, "recall": 0.982706002034588, "f1-score": 0.942439024390244, "support": 983}, "accuracy": 0.8939802336028752, "macro avg": {"precision": 0.7678884316042541, "recall": 0.6028914625557555, "f1-score": 0.6359922394678492, "support": 1113}, "weighted avg": {"precision": 0.873232512999772, "recall": 0.8939802336028752, "f1-score": 0.8708521743634492, "support": 1113}}, {"1": {"precision": 0.4727272727272727, "recall": 0.20155038759689922, "f1-score": 0.28260869565217395, "support": 129}, "2": {"precision": 0.902554399243141, "recall": 0.970498474059003, "f1-score": 0.9352941176470588, "support": 983}, "accuracy": 0.8812949640287769, "macro avg": {"precision": 0.6876408359852069, "recall": 0.5860244308279511, "f1-score": 0.6089514066496164, "support": 1112}, "weighted avg": {"precision": 0.8526913602858145, "recall": 0.8812949640287769, "f1-score": 0.8595779131170767, "support": 1112}}, {"1": {"precision": 0.0, "recall": 0.0, "f1-score": 0.0, "support": 130}, "2": {"precision": 0.8830935251798561, "recall": 1.0, "f1-score": 0.9379178605539636, "support": 982}, "accuracy": 0.8830935251798561, "macro avg": {"precision": 0.44154676258992803, "recall": 0.5, "f1-score": 0.4689589302769818, "support": 1112}, "weighted avg": {"precision": 0.7798541742145851, "recall": 0.8830935251798561, "f1-score": 0.8282691898057485, "support": 1112}}, {"1": {"precision": 0.6, "recall": 0.023076923076923078, "f1-score": 0.044444444444444446, "support": 130}, "2": {"precision": 0.8852755194218609, "recall": 0.9979633401221996, "f1-score": 0.9382479655337482, "support": 982}, "accuracy": 0.8839928057553957, "macro avg": {"precision": 0.7426377597109304, "recall": 0.5105201315995613, "f1-score": 0.4913462049890963, "support": 1112}, "weighted avg": {"precision": 0.8519249640937656, "recall": 0.8839928057553957, "f1-score": 0.8337565467013656, "support": 1112}}, {"1": {"precision": 0.6818181818181818, "recall": 0.23076923076923078, "f1-score": 0.3448275862068966, "support": 130}, "2": {"precision": 0.9063670411985019, "recall": 0.9857433808553971, "f1-score": 0.944390243902439, "support": 982}, "accuracy": 0.8974820143884892, "macro avg": {"precision": 0.7940926115083418, "recall": 0.6082563058123139, "f1-score": 0.6446089150546678, "support": 1112}, "weighted avg": {"precision": 0.8801158256234645, "recall": 0.8974820143884892, "f1-score": 0.8742974871574565, "support": 1112}}]
