# Supplementary material for: Genome-wide association studies of ischemic stroke based on interpretable machine learning
Source: PeerJ Comput Sci. 2024 Nov 6;10:e2454. doi: 10.7717/peerj-cs.2454 (PMC11623107; doi:10.7717/peerj-cs.2454)
Supplement: Supplemental Information 2 — This script in Python draws "tabnet_f1_class0.png" and "logreg_f1_class0.png" figures and is provided along with the data files obtained with TabNET and logistic regression, which are used to make these plots. [file peerj-cs-10-2454-s002.zip › tabnet/res_45000]

[{"1": {"precision": 1.0, "recall": 0.007692307692307693, "f1-score": 0.015267175572519085, "support": 130}, "2": {"precision": 0.8839928057553957, "recall": 1.0, "f1-score": 0.9384248210023866, "support": 983}, "accuracy": 0.8840970350404312, "macro avg": {"precision": 0.9419964028776979, "recall": 0.5038461538461538, "f1-score": 0.47684599828745283, "support": 1113}, "weighted avg": {"precision": 0.8975426128100216, "recall": 0.8840970350404312, "f1-score": 0.8305986809252233, "support": 1113}}, {"1": {"precision": 0.4782608695652174, "recall": 0.17054263565891473, "f1-score": 0.25142857142857145, "support": 129}, "2": {"precision": 0.899624765478424, "recall": 0.9755849440488301, "f1-score": 0.9360663738408979, "support": 983}, "accuracy": 0.8821942446043165, "macro avg": {"precision": 0.6889428175218206, "recall": 0.5730637898538724, "f1-score": 0.5937474726347347, "support": 1112}, "weighted avg": {"precision": 0.8507435221575573, "recall": 0.8821942446043165, "f1-score": 0.8566434633092521, "support": 1112}}, {"1": {"precision": 0.7368421052631579, "recall": 0.1076923076923077, "f1-score": 0.18791946308724836, "support": 130}, "2": {"precision": 0.8938700823421775, "recall": 0.994908350305499, "f1-score": 0.9416867469879519, "support": 982}, "accuracy": 0.8911870503597122, "macro avg": {"precision": 0.8153560938026676, "recall": 0.5513003289989034, "f1-score": 0.5648031050376001, "support": 1112}, "weighted avg": {"precision": 0.8755124950937309, "recall": 0.8911870503597122, "f1-score": 0.8535664709923659, "support": 1112}}, {"1": {"precision": 0.27692307692307694, "recall": 0.13846153846153847, "f1-score": 0.18461538461538463, "support": 130}, "2": {"precision": 0.8930276981852913, "recall": 0.9521384928716904, "f1-score": 0.9216362740266141, "support": 982}, "accuracy": 0.8570143884892086, "macro avg": {"precision": 0.5849753875541841, "recall": 0.5453000156666145, "f1-score": 0.5531258293209993, "support": 1112}, "weighted avg": {"precision": 0.8210010787931259, "recall": 0.8570143884892086, "f1-score": 0.8354737599767401, "support": 1112}}, {"1": {"precision": 0.5, "recall": 0.14615384615384616, "f1-score": 0.2261904761904762, "support": 130}, "2": {"precision": 0.8966480446927374, "recall": 0.9806517311608961, "f1-score": 0.9367704280155642, "support": 982}, "accuracy": 0.8830935251798561, "macro avg": {"precision": 0.6983240223463687, "recall": 0.5634027886573711, "f1-score": 0.5814804521030202, "support": 1112}, "weighted avg": {"precision": 0.8502773200434066, "recall": 0.8830935251798561, "f1-score": 0.8536990307698256, "support": 1112}}]
