# Supplementary material for: Genome-wide association studies of ischemic stroke based on interpretable machine learning
Source: PeerJ Comput Sci. 2024 Nov 6;10:e2454. doi: 10.7717/peerj-cs.2454 (PMC11623107; doi:10.7717/peerj-cs.2454)
Supplement: Supplemental Information 2 — This script in Python draws "tabnet_f1_class0.png" and "logreg_f1_class0.png" figures and is provided along with the data files obtained with TabNET and logistic regression, which are used to make these plots. [file peerj-cs-10-2454-s002.zip › tabnet/res_73000]

[{"1": {"precision": 1.0, "recall": 0.03076923076923077, "f1-score": 0.059701492537313446, "support": 130}, "2": {"precision": 0.8863841298467088, "recall": 1.0, "f1-score": 0.9397705544933078, "support": 983}, "accuracy": 0.8867924528301887, "macro avg": {"precision": 0.9431920649233544, "recall": 0.5153846153846153, "f1-score": 0.49973602351531066, "support": 1113}, "weighted avg": {"precision": 0.8996546268098066, "recall": 0.8867924528301887, "f1-score": 0.8369772229081514, "support": 1113}}, {"1": {"precision": 0.3157894736842105, "recall": 0.09302325581395349, "f1-score": 0.1437125748502994, "support": 129}, "2": {"precision": 0.8910614525139665, "recall": 0.9735503560528993, "f1-score": 0.9304812834224598, "support": 983}, "accuracy": 0.8714028776978417, "macro avg": {"precision": 0.6034254630990885, "recall": 0.5332868059334264, "f1-score": 0.5370969291363796, "support": 1112}, "weighted avg": {"precision": 0.824325764322385, "recall": 0.8714028776978417, "f1-score": 0.8392104530215527, "support": 1112}}, {"1": {"precision": 0.0, "recall": 0.0, "f1-score": 0.0, "support": 130}, "2": {"precision": 0.8830935251798561, "recall": 1.0, "f1-score": 0.9379178605539636, "support": 982}, "accuracy": 0.8830935251798561, "macro avg": {"precision": 0.44154676258992803, "recall": 0.5, "f1-score": 0.4689589302769818, "support": 1112}, "weighted avg": {"precision": 0.7798541742145851, "recall": 0.8830935251798561, "f1-score": 0.8282691898057485, "support": 1112}}, {"1": {"precision": 1.0, "recall": 0.015384615384615385, "f1-score": 0.030303030303030307, "support": 130}, "2": {"precision": 0.8846846846846846, "recall": 1.0, "f1-score": 0.9388145315487572, "support": 982}, "accuracy": 0.8848920863309353, "macro avg": {"precision": 0.9423423423423423, "recall": 0.5076923076923077, "f1-score": 0.4845587809258937, "support": 1112}, "weighted avg": {"precision": 0.8981657916909715, "recall": 0.8848920863309353, "f1-score": 0.8326036546045625, "support": 1112}}, {"1": {"precision": 1.0, "recall": 0.007692307692307693, "f1-score": 0.015267175572519085, "support": 130}, "2": {"precision": 0.8838883888388839, "recall": 1.0, "f1-score": 0.9383659818442427, "support": 982}, "accuracy": 0.8839928057553957, "macro avg": {"precision": 0.941944194419442, "recall": 0.5038461538461538, "f1-score": 0.4768165787083809, "support": 1112}, "weighted avg": {"precision": 0.8974625879854172, "recall": 0.8839928057553957, "f1-score": 0.8304497544923326, "support": 1112}}]
