# Supplementary material for: Genome-wide association studies of ischemic stroke based on interpretable machine learning
Source: PeerJ Comput Sci. 2024 Nov 6;10:e2454. doi: 10.7717/peerj-cs.2454 (PMC11623107; doi:10.7717/peerj-cs.2454)
Supplement: Supplemental Information 2 — This script in Python draws "tabnet_f1_class0.png" and "logreg_f1_class0.png" figures and is provided along with the data files obtained with TabNET and logistic regression, which are used to make these plots. [file peerj-cs-10-2454-s002.zip › tabnet/res_42000]

[{"1": {"precision": 0.5, "recall": 0.2076923076923077, "f1-score": 0.29347826086956524, "support": 130}, "2": {"precision": 0.902738432483475, "recall": 0.9725330620549338, "f1-score": 0.9363369245837414, "support": 983}, "accuracy": 0.8831985624438454, "macro avg": {"precision": 0.7013692162417375, "recall": 0.5901126848736208, "f1-score": 0.6149075927266533, "support": 1113}, "weighted avg": {"precision": 0.8556980046102928, "recall": 0.8831985624438454, "f1-score": 0.8612501085164971, "support": 1113}}, {"1": {"precision": 0.7083333333333334, "recall": 0.13178294573643412, "f1-score": 0.22222222222222224, "support": 129}, "2": {"precision": 0.8970588235294118, "recall": 0.9928789420142421, "f1-score": 0.9425398358281023, "support": 983}, "accuracy": 0.8929856115107914, "macro avg": {"precision": 0.8026960784313726, "recall": 0.5623309438753381, "f1-score": 0.5823810290251623, "support": 1112}, "weighted avg": {"precision": 0.8751653089293272, "recall": 0.8929856115107914, "f1-score": 0.8589778105087151, "support": 1112}}, {"1": {"precision": 0.6551724137931034, "recall": 0.14615384615384616, "f1-score": 0.2389937106918239, "support": 130}, "2": {"precision": 0.8975069252077562, "recall": 0.9898167006109979, "f1-score": 0.941404358353511, "support": 982}, "accuracy": 0.8911870503597122, "macro avg": {"precision": 0.7763396695004299, "recall": 0.567985273382422, "f1-score": 0.5901990345226674, "support": 1112}, "weighted avg": {"precision": 0.8691764517510072, "recall": 0.8911870503597122, "f1-score": 0.8592880056592489, "support": 1112}}, {"1": {"precision": 0.6153846153846154, "recall": 0.12307692307692308, "f1-score": 0.20512820512820515, "support": 130}, "2": {"precision": 0.8950276243093923, "recall": 0.9898167006109979, "f1-score": 0.9400386847195358, "support": 982}, "accuracy": 0.8884892086330936, "macro avg": {"precision": 0.7552061198470039, "recall": 0.5564468118439605, "f1-score": 0.5725834449238705, "support": 1112}, "weighted avg": {"precision": 0.8623355459278986, "recall": 0.8884892086330936, "f1-score": 0.854122891242132, "support": 1112}}, {"1": {"precision": 0.0, "recall": 0.0, "f1-score": 0.0, "support": 130}, "2": {"precision": 0.8830935251798561, "recall": 1.0, "f1-score": 0.9379178605539636, "support": 982}, "accuracy": 0.8830935251798561, "macro avg": {"precision": 0.44154676258992803, "recall": 0.5, "f1-score": 0.4689589302769818, "support": 1112}, "weighted avg": {"precision": 0.7798541742145851, "recall": 0.8830935251798561, "f1-score": 0.8282691898057485, "support": 1112}}]
