# Supplementary material for: Genome-wide association studies of ischemic stroke based on interpretable machine learning
Source: PeerJ Comput Sci. 2024 Nov 6;10:e2454. doi: 10.7717/peerj-cs.2454 (PMC11623107; doi:10.7717/peerj-cs.2454)
Supplement: Supplemental Information 2 — This script in Python draws "tabnet_f1_class0.png" and "logreg_f1_class0.png" figures and is provided along with the data files obtained with TabNET and logistic regression, which are used to make these plots. [file peerj-cs-10-2454-s002.zip › tabnet/res_34000]

[{"1": {"precision": 0.4020618556701031, "recall": 0.3, "f1-score": 0.3436123348017621, "support": 130}, "2": {"precision": 0.9104330708661418, "recall": 0.940996948118006, "f1-score": 0.9254627313656829, "support": 983}, "accuracy": 0.8661275831087152, "macro avg": {"precision": 0.6562474632681224, "recall": 0.620498474059003, "f1-score": 0.6345375330837225, "support": 1113}, "weighted avg": {"precision": 0.8510545821190753, "recall": 0.8661275831087152, "f1-score": 0.8575017686043983, "support": 1113}}, {"1": {"precision": 0.11600719424460432, "recall": 1.0, "f1-score": 0.20789685737308622, "support": 129}, "2": {"precision": 0.0, "recall": 0.0, "f1-score": 0.0, "support": 983}, "accuracy": 0.11600719424460432, "macro avg": {"precision": 0.05800359712230216, "recall": 0.5, "f1-score": 0.10394842868654311, "support": 1112}, "weighted avg": {"precision": 0.013457669116505356, "recall": 0.11600719424460432, "f1-score": 0.02411753111612241, "support": 1112}}, {"1": {"precision": 0.6923076923076923, "recall": 0.13846153846153847, "f1-score": 0.23076923076923078, "support": 130}, "2": {"precision": 0.8968692449355433, "recall": 0.9918533604887984, "f1-score": 0.9419729206963249, "support": 982}, "accuracy": 0.8920863309352518, "macro avg": {"precision": 0.7945884686216178, "recall": 0.5651574494751684, "f1-score": 0.5863710757327778, "support": 1112}, "weighted avg": {"precision": 0.8729546749340859, "recall": 0.8920863309352518, "f1-score": 0.8588286044278697, "support": 1112}}, {"1": {"precision": 0.6304347826086957, "recall": 0.2230769230769231, "f1-score": 0.3295454545454546, "support": 130}, "2": {"precision": 0.9052532833020638, "recall": 0.9826883910386965, "f1-score": 0.9423828125, "support": 982}, "accuracy": 0.8938848920863309, "macro avg": {"precision": 0.7678440329553797, "recall": 0.6028826570578099, "f1-score": 0.6359641335227273, "support": 1112}, "weighted avg": {"precision": 0.8731252211706448, "recall": 0.8938848920863309, "f1-score": 0.8707381573434435, "support": 1112}}, {"1": {"precision": 0.36538461538461536, "recall": 0.14615384615384616, "f1-score": 0.2087912087912088, "support": 130}, "2": {"precision": 0.8952830188679245, "recall": 0.9663951120162932, "f1-score": 0.9294809010773751, "support": 982}, "accuracy": 0.8705035971223022, "macro avg": {"precision": 0.6303338171262699, "recall": 0.5562744790850697, "f1-score": 0.569136054934292, "support": 1112}, "weighted avg": {"precision": 0.8333344645038686, "recall": 0.8705035971223022, "f1-score": 0.8452276097129852, "support": 1112}}]
