# Supplementary material for: Genome-wide association studies of ischemic stroke based on interpretable machine learning
Source: PeerJ Comput Sci. 2024 Nov 6;10:e2454. doi: 10.7717/peerj-cs.2454 (PMC11623107; doi:10.7717/peerj-cs.2454)
Supplement: Supplemental Information 2 — This script in Python draws "tabnet_f1_class0.png" and "logreg_f1_class0.png" figures and is provided along with the data files obtained with TabNET and logistic regression, which are used to make these plots. [file peerj-cs-10-2454-s002.zip › tabnet/res_56000]

[{"1": {"precision": 0.0, "recall": 0.0, "f1-score": 0.0, "support": 130}, "2": {"precision": 0.8831985624438454, "recall": 1.0, "f1-score": 0.9379770992366412, "support": 983}, "accuracy": 0.8831985624438454, "macro avg": {"precision": 0.4415992812219227, "recall": 0.5, "f1-score": 0.4689885496183206, "support": 1113}, "weighted avg": {"precision": 0.7800397007028752, "recall": 0.8831985624438454, "f1-score": 0.8284200256510497, "support": 1113}}, {"1": {"precision": 0.6956521739130435, "recall": 0.12403100775193798, "f1-score": 0.21052631578947367, "support": 129}, "2": {"precision": 0.8962350780532599, "recall": 0.9928789420142421, "f1-score": 0.942084942084942, "support": 983}, "accuracy": 0.8920863309352518, "macro avg": {"precision": 0.7959436259831516, "recall": 0.55845497488309, "f1-score": 0.5763056289372078, "support": 1112}, "weighted avg": {"precision": 0.872966018130519, "recall": 0.8920863309352518, "f1-score": 0.8572188784229676, "support": 1112}}, {"1": {"precision": 0.5, "recall": 0.007692307692307693, "f1-score": 0.015151515151515154, "support": 130}, "2": {"precision": 0.8837837837837837, "recall": 0.9989816700610998, "f1-score": 0.9378585086042065, "support": 982}, "accuracy": 0.8830935251798561, "macro avg": {"precision": 0.6918918918918919, "recall": 0.5033369888767038, "f1-score": 0.4765050118778608, "support": 1112}, "weighted avg": {"precision": 0.8389169745284853, "recall": 0.8830935251798561, "f1-score": 0.8299880867077588, "support": 1112}}, {"1": {"precision": 0.5714285714285714, "recall": 0.03076923076923077, "f1-score": 0.05839416058394161, "support": 130}, "2": {"precision": 0.885972850678733, "recall": 0.9969450101832994, "f1-score": 0.9381887877335889, "support": 982}, "accuracy": 0.8839928057553957, "macro avg": {"precision": 0.7287007110536522, "recall": 0.5138571204762651, "f1-score": 0.4982914741587653, "support": 1112}, "weighted avg": {"precision": 0.8492005878167538, "recall": 0.8839928057553957, "f1-score": 0.8353350993078208, "support": 1112}}, {"1": {"precision": 0.7777777777777778, "recall": 0.05384615384615385, "f1-score": 0.10071942446043165, "support": 130}, "2": {"precision": 0.8884859474161378, "recall": 0.9979633401221996, "f1-score": 0.9400479616306954, "support": 982}, "accuracy": 0.887589928057554, "macro avg": {"precision": 0.8331318625969578, "recall": 0.5259047469841767, "f1-score": 0.5203836930455635, "support": 1112}, "weighted avg": {"precision": 0.8755434455699267, "recall": 0.887589928057554, "f1-score": 0.8419250211341717, "support": 1112}}]
