# Supplementary material for: Genome-wide association studies of ischemic stroke based on interpretable machine learning
Source: PeerJ Comput Sci. 2024 Nov 6;10:e2454. doi: 10.7717/peerj-cs.2454 (PMC11623107; doi:10.7717/peerj-cs.2454)
Supplement: Supplemental Information 2 — This script in Python draws "tabnet_f1_class0.png" and "logreg_f1_class0.png" figures and is provided along with the data files obtained with TabNET and logistic regression, which are used to make these plots. [file peerj-cs-10-2454-s002.zip › tabnet/res_76000]

[{"1": {"precision": 0.0, "recall": 0.0, "f1-score": 0.0, "support": 130}, "2": {"precision": 0.8831985624438454, "recall": 1.0, "f1-score": 0.9379770992366412, "support": 983}, "accuracy": 0.8831985624438454, "macro avg": {"precision": 0.4415992812219227, "recall": 0.5, "f1-score": 0.4689885496183206, "support": 1113}, "weighted avg": {"precision": 0.7800397007028752, "recall": 0.8831985624438454, "f1-score": 0.8284200256510497, "support": 1113}}, {"1": {"precision": 1.0, "recall": 0.015503875968992248, "f1-score": 0.030534351145038167, "support": 129}, "2": {"precision": 0.8855855855855855, "recall": 1.0, "f1-score": 0.9393215480172001, "support": 983}, "accuracy": 0.8857913669064749, "macro avg": {"precision": 0.9427927927927928, "recall": 0.5077519379844961, "f1-score": 0.4849279495811192, "support": 1112}, "weighted avg": {"precision": 0.8988584807829412, "recall": 0.8857913669064749, "f1-score": 0.8338956951426418, "support": 1112}}, {"1": {"precision": 0.8, "recall": 0.09230769230769231, "f1-score": 0.16551724137931034, "support": 130}, "2": {"precision": 0.8924339106654512, "recall": 0.9969450101832994, "f1-score": 0.9417989417989417, "support": 982}, "accuracy": 0.8911870503597122, "macro avg": {"precision": 0.8462169553327257, "recall": 0.5446263512454959, "f1-score": 0.553658091589126, "support": 1112}, "weighted avg": {"precision": 0.8816277880157132, "recall": 0.8911870503597122, "f1-score": 0.8510465847354957, "support": 1112}}, {"1": {"precision": 0.42105263157894735, "recall": 0.06153846153846154, "f1-score": 0.10738255033557047, "support": 130}, "2": {"precision": 0.888380603842635, "recall": 0.9887983706720977, "f1-score": 0.9359036144578313, "support": 982}, "accuracy": 0.8803956834532374, "macro avg": {"precision": 0.6547166177107911, "recall": 0.5251684161052796, "f1-score": 0.5216430823967009, "support": 1112}, "weighted avg": {"precision": 0.8337469380204413, "recall": 0.8803956834532374, "f1-score": 0.8390441375370633, "support": 1112}}, {"1": {"precision": 0.2571428571428571, "recall": 0.06923076923076923, "f1-score": 0.1090909090909091, "support": 130}, "2": {"precision": 0.8876508820798514, "recall": 0.9735234215885947, "f1-score": 0.9286061194754736, "support": 982}, "accuracy": 0.8678057553956835, "macro avg": {"precision": 0.5723968696113543, "recall": 0.521377095409682, "f1-score": 0.5188485142831913, "support": 1112}, "weighted avg": {"precision": 0.813940411538656, "recall": 0.8678057553956835, "f1-score": 0.8327994851679256, "support": 1112}}]
