# Supplementary material for: Genome-wide association studies of ischemic stroke based on interpretable machine learning
Source: PeerJ Comput Sci. 2024 Nov 6;10:e2454. doi: 10.7717/peerj-cs.2454 (PMC11623107; doi:10.7717/peerj-cs.2454)
Supplement: Supplemental Information 2 — This script in Python draws "tabnet_f1_class0.png" and "logreg_f1_class0.png" figures and is provided along with the data files obtained with TabNET and logistic regression, which are used to make these plots. [file peerj-cs-10-2454-s002.zip › tabnet/res_59000]

[{"1": {"precision": 0.5555555555555556, "recall": 0.038461538461538464, "f1-score": 0.07194244604316546, "support": 130}, "2": {"precision": 0.8867753623188406, "recall": 0.9959308240081384, "f1-score": 0.9381887877335889, "support": 983}, "accuracy": 0.8840970350404312, "macro avg": {"precision": 0.7211654589371981, "recall": 0.5171961812348385, "f1-score": 0.5050656168883771, "support": 1113}, "weighted avg": {"precision": 0.8480884127418171, "recall": 0.8840970350404312, "f1-score": 0.8370099697463876, "support": 1113}}, {"1": {"precision": 0.56, "recall": 0.10852713178294573, "f1-score": 0.18181818181818182, "support": 129}, "2": {"precision": 0.8942042318307267, "recall": 0.9888097660223805, "f1-score": 0.9391304347826086, "support": 983}, "accuracy": 0.8866906474820144, "macro avg": {"precision": 0.7271021159153634, "recall": 0.5486684489026631, "f1-score": 0.5604743083003952, "support": 1112}, "weighted avg": {"precision": 0.8554341365913708, "recall": 0.8866906474820144, "f1-score": 0.8512767651491455, "support": 1112}}, {"1": {"precision": 0.5384615384615384, "recall": 0.05384615384615385, "f1-score": 0.0979020979020979, "support": 130}, "2": {"precision": 0.8880800727934486, "recall": 0.9938900203665988, "f1-score": 0.9380105718404612, "support": 982}, "accuracy": 0.8839928057553957, "macro avg": {"precision": 0.7132708056274935, "recall": 0.5238680871063763, "f1-score": 0.5179563348712796, "support": 1112}, "weighted avg": {"precision": 0.8472074024129195, "recall": 0.8839928057553957, "f1-score": 0.8397964516857964, "support": 1112}}, {"1": {"precision": 0.6666666666666666, "recall": 0.03076923076923077, "f1-score": 0.05882352941176471, "support": 130}, "2": {"precision": 0.8860759493670886, "recall": 0.9979633401221996, "f1-score": 0.9386973180076629, "support": 982}, "accuracy": 0.8848920863309353, "macro avg": {"precision": 0.7763713080168776, "recall": 0.5143662854457152, "f1-score": 0.4987604237097138, "support": 1112}, "weighted avg": {"precision": 0.8604255835837659, "recall": 0.8848920863309353, "f1-score": 0.8358343750962719, "support": 1112}}, {"1": {"precision": 0.5588235294117647, "recall": 0.14615384615384616, "f1-score": 0.23170731707317072, "support": 130}, "2": {"precision": 0.8970315398886828, "recall": 0.984725050916497, "f1-score": 0.9388349514563108, "support": 982}, "accuracy": 0.8866906474820144, "macro avg": {"precision": 0.7279275346502238, "recall": 0.5654394485351716, "f1-score": 0.5852711342647408, "support": 1112}, "weighted avg": {"precision": 0.857492833627892, "recall": 0.8866906474820144, "f1-score": 0.8561671524726704, "support": 1112}}]
