# Supplementary material for: Genome-wide association studies of ischemic stroke based on interpretable machine learning
Source: PeerJ Comput Sci. 2024 Nov 6;10:e2454. doi: 10.7717/peerj-cs.2454 (PMC11623107; doi:10.7717/peerj-cs.2454)
Supplement: Supplemental Information 2 — This script in Python draws "tabnet_f1_class0.png" and "logreg_f1_class0.png" figures and is provided along with the data files obtained with TabNET and logistic regression, which are used to make these plots. [file peerj-cs-10-2454-s002.zip › tabnet/res_52000]

[{"1": {"precision": 0.6666666666666666, "recall": 0.07692307692307693, "f1-score": 0.13793103448275862, "support": 130}, "2": {"precision": 0.8907103825136612, "recall": 0.9949135300101729, "f1-score": 0.9399327246516098, "support": 983}, "accuracy": 0.8876909254267745, "macro avg": {"precision": 0.7786885245901639, "recall": 0.535918303466625, "f1-score": 0.5389318795671842, "support": 1113}, "weighted avg": {"precision": 0.8645417544273096, "recall": 0.8876909254267745, "f1-score": 0.8462577743174223, "support": 1113}}, {"1": {"precision": 0.4166666666666667, "recall": 0.03875968992248062, "f1-score": 0.07092198581560284, "support": 129}, "2": {"precision": 0.8872727272727273, "recall": 0.9928789420142421, "f1-score": 0.9371099375900144, "support": 983}, "accuracy": 0.8821942446043165, "macro avg": {"precision": 0.651969696969697, "recall": 0.5158193159683614, "f1-score": 0.5040159617028086, "support": 1112}, "weighted avg": {"precision": 0.8326790385873121, "recall": 0.8821942446043165, "f1-score": 0.8366259036161843, "support": 1112}}, {"1": {"precision": 0.0, "recall": 0.0, "f1-score": 0.0, "support": 130}, "2": {"precision": 0.8830935251798561, "recall": 1.0, "f1-score": 0.9379178605539636, "support": 982}, "accuracy": 0.8830935251798561, "macro avg": {"precision": 0.44154676258992803, "recall": 0.5, "f1-score": 0.4689589302769818, "support": 1112}, "weighted avg": {"precision": 0.7798541742145851, "recall": 0.8830935251798561, "f1-score": 0.8282691898057485, "support": 1112}}, {"1": {"precision": 0.6363636363636364, "recall": 0.05384615384615385, "f1-score": 0.09929078014184398, "support": 130}, "2": {"precision": 0.888283378746594, "recall": 0.9959266802443992, "f1-score": 0.9390302448391742, "support": 982}, "accuracy": 0.8857913669064749, "macro avg": {"precision": 0.7623235075551151, "recall": 0.5248864170452765, "f1-score": 0.5191605124905091, "support": 1112}, "weighted avg": {"precision": 0.8588323297270036, "recall": 0.8857913669064749, "f1-score": 0.8408592642540547, "support": 1112}}, {"1": {"precision": 0.5, "recall": 0.007692307692307693, "f1-score": 0.015151515151515154, "support": 130}, "2": {"precision": 0.8837837837837837, "recall": 0.9989816700610998, "f1-score": 0.9378585086042065, "support": 982}, "accuracy": 0.8830935251798561, "macro avg": {"precision": 0.6918918918918919, "recall": 0.5033369888767038, "f1-score": 0.4765050118778608, "support": 1112}, "weighted avg": {"precision": 0.8389169745284853, "recall": 0.8830935251798561, "f1-score": 0.8299880867077588, "support": 1112}}]
