# Supplementary material for: Genome-wide association studies of ischemic stroke based on interpretable machine learning
Source: PeerJ Comput Sci. 2024 Nov 6;10:e2454. doi: 10.7717/peerj-cs.2454 (PMC11623107; doi:10.7717/peerj-cs.2454)
Supplement: Supplemental Information 2 — This script in Python draws "tabnet_f1_class0.png" and "logreg_f1_class0.png" figures and is provided along with the data files obtained with TabNET and logistic regression, which are used to make these plots. [file peerj-cs-10-2454-s002.zip › tabnet/res_18000]

[{"1": {"precision": 0.68, "recall": 0.13076923076923078, "f1-score": 0.21935483870967745, "support": 130}, "2": {"precision": 0.8961397058823529, "recall": 0.9918616480162767, "f1-score": 0.9415741187831965, "support": 983}, "accuracy": 0.8912848158131177, "macro avg": {"precision": 0.7880698529411765, "recall": 0.5613154393927537, "f1-score": 0.580464478746437, "support": 1113}, "weighted avg": {"precision": 0.8708942775223296, "recall": 0.8912848158131177, "f1-score": 0.8572178686398385, "support": 1113}}, {"1": {"precision": 0.6, "recall": 0.046511627906976744, "f1-score": 0.08633093525179857, "support": 129}, "2": {"precision": 0.8883847549909256, "recall": 0.9959308240081384, "f1-score": 0.9390887290167865, "support": 983}, "accuracy": 0.8857913669064749, "macro avg": {"precision": 0.7441923774954629, "recall": 0.5212212259575576, "f1-score": 0.5127098321342926, "support": 1112}, "weighted avg": {"precision": 0.8549300487015107, "recall": 0.8857913669064749, "f1-score": 0.8401626899918914, "support": 1112}}, {"1": {"precision": 0.5769230769230769, "recall": 0.11538461538461539, "f1-score": 0.1923076923076923, "support": 130}, "2": {"precision": 0.8941068139963168, "recall": 0.9887983706720977, "f1-score": 0.9390715667311413, "support": 982}, "accuracy": 0.8866906474820144, "macro avg": {"precision": 0.7355149454596968, "recall": 0.5520914930283566, "f1-score": 0.5656896295194168, "support": 1112}, "weighted avg": {"precision": 0.8570259814248049, "recall": 0.8866906474820144, "f1-score": 0.8517700346492633, "support": 1112}}, {"1": {"precision": 0.9375, "recall": 0.11538461538461539, "f1-score": 0.2054794520547945, "support": 130}, "2": {"precision": 0.8950729927007299, "recall": 0.9989816700610998, "f1-score": 0.944177093358999, "support": 982}, "accuracy": 0.89568345323741, "macro avg": {"precision": 0.916286496350365, "recall": 0.5571831427228576, "f1-score": 0.5748282727068967, "support": 1112}, "weighted avg": {"precision": 0.9000329845612561, "recall": 0.89568345323741, "f1-score": 0.8578185561561694, "support": 1112}}, {"1": {"precision": 0.84, "recall": 0.16153846153846155, "f1-score": 0.2709677419354839, "support": 130}, "2": {"precision": 0.8997240110395585, "recall": 0.9959266802443992, "f1-score": 0.9453842435959401, "support": 982}, "accuracy": 0.8983812949640287, "macro avg": {"precision": 0.8698620055197792, "recall": 0.5787325708914304, "f1-score": 0.608175992765712, "support": 1112}, "weighted avg": {"precision": 0.8927418874468044, "recall": 0.8983812949640287, "f1-score": 0.8665405878262824, "support": 1112}}]
