# Supplementary material for: Genome-wide association studies of ischemic stroke based on interpretable machine learning
Source: PeerJ Comput Sci. 2024 Nov 6;10:e2454. doi: 10.7717/peerj-cs.2454 (PMC11623107; doi:10.7717/peerj-cs.2454)
Supplement: Supplemental Information 2 — This script in Python draws "tabnet_f1_class0.png" and "logreg_f1_class0.png" figures and is provided along with the data files obtained with TabNET and logistic regression, which are used to make these plots. [file peerj-cs-10-2454-s002.zip › tabnet/res_68000]

[{"1": {"precision": 0.0, "recall": 0.0, "f1-score": 0.0, "support": 130}, "2": {"precision": 0.8831985624438454, "recall": 1.0, "f1-score": 0.9379770992366412, "support": 983}, "accuracy": 0.8831985624438454, "macro avg": {"precision": 0.4415992812219227, "recall": 0.5, "f1-score": 0.4689885496183206, "support": 1113}, "weighted avg": {"precision": 0.7800397007028752, "recall": 0.8831985624438454, "f1-score": 0.8284200256510497, "support": 1113}}, {"1": {"precision": 1.0, "recall": 0.015503875968992248, "f1-score": 0.030534351145038167, "support": 129}, "2": {"precision": 0.8855855855855855, "recall": 1.0, "f1-score": 0.9393215480172001, "support": 983}, "accuracy": 0.8857913669064749, "macro avg": {"precision": 0.9427927927927928, "recall": 0.5077519379844961, "f1-score": 0.4849279495811192, "support": 1112}, "weighted avg": {"precision": 0.8988584807829412, "recall": 0.8857913669064749, "f1-score": 0.8338956951426418, "support": 1112}}, {"1": {"precision": 0.5, "recall": 0.007692307692307693, "f1-score": 0.015151515151515154, "support": 130}, "2": {"precision": 0.8837837837837837, "recall": 0.9989816700610998, "f1-score": 0.9378585086042065, "support": 982}, "accuracy": 0.8830935251798561, "macro avg": {"precision": 0.6918918918918919, "recall": 0.5033369888767038, "f1-score": 0.4765050118778608, "support": 1112}, "weighted avg": {"precision": 0.8389169745284853, "recall": 0.8830935251798561, "f1-score": 0.8299880867077588, "support": 1112}}, {"1": {"precision": 0.3333333333333333, "recall": 0.007692307692307693, "f1-score": 0.015037593984962405, "support": 130}, "2": {"precision": 0.8836789900811542, "recall": 0.9979633401221996, "f1-score": 0.937350549976088, "support": 982}, "accuracy": 0.8821942446043165, "macro avg": {"precision": 0.6085061617072438, "recall": 0.5028278239072537, "f1-score": 0.4761940719805252, "support": 1112}, "weighted avg": {"precision": 0.8193400194181897, "recall": 0.8821942446043165, "f1-score": 0.829526193610219, "support": 1112}}, {"1": {"precision": 0.4857142857142857, "recall": 0.13076923076923078, "f1-score": 0.20606060606060606, "support": 130}, "2": {"precision": 0.8950789229340761, "recall": 0.9816700610997964, "f1-score": 0.9363768819815445, "support": 982}, "accuracy": 0.8821942446043165, "macro avg": {"precision": 0.6903966043241809, "recall": 0.5562196459345136, "f1-score": 0.5712187440210752, "support": 1112}, "weighted avg": {"precision": 0.8472215462806832, "recall": 0.8821942446043165, "f1-score": 0.850998180659852, "support": 1112}}]
