# Supplementary material for: Genome-wide association studies of ischemic stroke based on interpretable machine learning
Source: PeerJ Comput Sci. 2024 Nov 6;10:e2454. doi: 10.7717/peerj-cs.2454 (PMC11623107; doi:10.7717/peerj-cs.2454)
Supplement: Supplemental Information 2 — This script in Python draws "tabnet_f1_class0.png" and "logreg_f1_class0.png" figures and is provided along with the data files obtained with TabNET and logistic regression, which are used to make these plots. [file peerj-cs-10-2454-s002.zip › tabnet/res_15000]

[{"1": {"precision": 0.5769230769230769, "recall": 0.23076923076923078, "f1-score": 0.3296703296703296, "support": 130}, "2": {"precision": 0.9057492931196984, "recall": 0.9776195320447609, "f1-score": 0.9403131115459883, "support": 983}, "accuracy": 0.8903863432165319, "macro avg": {"precision": 0.7413361850213877, "recall": 0.6041943814069959, "f1-score": 0.634991720608159, "support": 1113}, "weighted avg": {"precision": 0.8673419183617822, "recall": 0.8903863432165319, "f1-score": 0.8689891567896221, "support": 1113}}, {"1": {"precision": 0.47058823529411764, "recall": 0.06201550387596899, "f1-score": 0.1095890410958904, "support": 129}, "2": {"precision": 0.8894977168949771, "recall": 0.9908443540183113, "f1-score": 0.9374398460057748, "support": 983}, "accuracy": 0.8830935251798561, "macro avg": {"precision": 0.6800429760945474, "recall": 0.5264299289471401, "f1-score": 0.5235144435508325, "support": 1112}, "weighted avg": {"precision": 0.8409012032919998, "recall": 0.8830935251798561, "f1-score": 0.8414031968750418, "support": 1112}}, {"1": {"precision": 0.75, "recall": 0.06923076923076923, "f1-score": 0.1267605633802817, "support": 130}, "2": {"precision": 0.89, "recall": 0.9969450101832994, "f1-score": 0.9404418828049952, "support": 982}, "accuracy": 0.8884892086330936, "macro avg": {"precision": 0.8200000000000001, "recall": 0.5330878897070344, "f1-score": 0.5336012230926385, "support": 1112}, "weighted avg": {"precision": 0.8736330935251799, "recall": 0.8884892086330936, "f1-score": 0.8453172681240485, "support": 1112}}, {"1": {"precision": 0.5238095238095238, "recall": 0.16923076923076924, "f1-score": 0.2558139534883721, "support": 130}, "2": {"precision": 0.8990654205607477, "recall": 0.9796334012219959, "f1-score": 0.9376218323586745, "support": 982}, "accuracy": 0.8848920863309353, "macro avg": {"precision": 0.7114374721851358, "recall": 0.5744320852263826, "f1-score": 0.5967178929235233, "support": 1112}, "weighted avg": {"precision": 0.8551955765160901, "recall": 0.8848920863309353, "f1-score": 0.8579140767353478, "support": 1112}}, {"1": {"precision": 0.75, "recall": 0.046153846153846156, "f1-score": 0.08695652173913043, "support": 130}, "2": {"precision": 0.8876811594202898, "recall": 0.9979633401221996, "f1-score": 0.9395973154362416, "support": 982}, "accuracy": 0.8866906474820144, "macro avg": {"precision": 0.8188405797101449, "recall": 0.5220585931380228, "f1-score": 0.513276918587686, "support": 1112}, "weighted avg": {"precision": 0.8715853404233135, "recall": 0.8866906474820144, "f1-score": 0.8399180859572628, "support": 1112}}]
