# Supplementary material for: Genome-wide association studies of ischemic stroke based on interpretable machine learning
Source: PeerJ Comput Sci. 2024 Nov 6;10:e2454. doi: 10.7717/peerj-cs.2454 (PMC11623107; doi:10.7717/peerj-cs.2454)
Supplement: Supplemental Information 2 — This script in Python draws "tabnet_f1_class0.png" and "logreg_f1_class0.png" figures and is provided along with the data files obtained with TabNET and logistic regression, which are used to make these plots. [file peerj-cs-10-2454-s002.zip › tabnet/res_22000]

[{"1": {"precision": 0.375, "recall": 0.046153846153846156, "f1-score": 0.08219178082191782, "support": 130}, "2": {"precision": 0.886964448495898, "recall": 0.9898270600203459, "f1-score": 0.9355769230769231, "support": 983}, "accuracy": 0.8796046720575023, "macro avg": {"precision": 0.630982224247949, "recall": 0.517990453087096, "f1-score": 0.5088843519494205, "support": 1113}, "weighted avg": {"precision": 0.8271662649339332, "recall": 0.8796046720575023, "f1-score": 0.835900311672475, "support": 1113}}, {"1": {"precision": 0.6666666666666666, "recall": 0.15503875968992248, "f1-score": 0.25157232704402516, "support": 129}, "2": {"precision": 0.899260628465804, "recall": 0.9898270600203459, "f1-score": 0.9423728813559322, "support": 983}, "accuracy": 0.8929856115107914, "macro avg": {"precision": 0.7829636475662354, "recall": 0.5724329098551342, "f1-score": 0.5969726041999787, "support": 1112}, "weighted avg": {"precision": 0.8722780555592494, "recall": 0.8929856115107914, "f1-score": 0.8622350472675906, "support": 1112}}, {"1": {"precision": 1.0, "recall": 0.05384615384615385, "f1-score": 0.10218978102189781, "support": 130}, "2": {"precision": 0.8886877828054298, "recall": 1.0, "f1-score": 0.9410637278390033, "support": 982}, "accuracy": 0.8893884892086331, "macro avg": {"precision": 0.9443438914027149, "recall": 0.5269230769230769, "f1-score": 0.5216267544304506, "support": 1112}, "weighted avg": {"precision": 0.9017009017220613, "recall": 0.8893884892086331, "f1-score": 0.8429939318981545, "support": 1112}}, {"1": {"precision": 0.7142857142857143, "recall": 0.07692307692307693, "f1-score": 0.1388888888888889, "support": 130}, "2": {"precision": 0.8907103825136612, "recall": 0.9959266802443992, "f1-score": 0.9403846153846154, "support": 982}, "accuracy": 0.8884892086330936, "macro avg": {"precision": 0.8024980483996877, "recall": 0.5364248785837381, "f1-score": 0.5396367521367521, "support": 1112}, "weighted avg": {"precision": 0.8700851964798185, "recall": 0.8884892086330936, "f1-score": 0.8466845754165897, "support": 1112}}, {"1": {"precision": 0.42857142857142855, "recall": 0.11538461538461539, "f1-score": 0.18181818181818182, "support": 130}, "2": {"precision": 0.89322191272052, "recall": 0.9796334012219959, "f1-score": 0.9344341913550267, "support": 982}, "accuracy": 0.8785971223021583, "macro avg": {"precision": 0.6608966706459742, "recall": 0.5475090083033056, "f1-score": 0.5581261865866043, "support": 1112}, "weighted avg": {"precision": 0.8389012625951766, "recall": 0.8785971223021583, "f1-score": 0.8464485067868703, "support": 1112}}]
