# Supplementary material for: Genome-wide association studies of ischemic stroke based on interpretable machine learning
Source: PeerJ Comput Sci. 2024 Nov 6;10:e2454. doi: 10.7717/peerj-cs.2454 (PMC11623107; doi:10.7717/peerj-cs.2454)
Supplement: Supplemental Information 2 — This script in Python draws "tabnet_f1_class0.png" and "logreg_f1_class0.png" figures and is provided along with the data files obtained with TabNET and logistic regression, which are used to make these plots. [file peerj-cs-10-2454-s002.zip › tabnet/res_9000]

[{"1": {"precision": 0.46511627906976744, "recall": 0.3076923076923077, "f1-score": 0.37037037037037035, "support": 130}, "2": {"precision": 0.9123661148977604, "recall": 0.953204476093591, "f1-score": 0.9323383084577114, "support": 983}, "accuracy": 0.8778077268643306, "macro avg": {"precision": 0.6887411969837639, "recall": 0.6304483918929493, "f1-score": 0.6513543394140409, "support": 1113}, "weighted avg": {"precision": 0.8601266911262967, "recall": 0.8778077268643306, "f1-score": 0.866699645428642, "support": 1113}}, {"1": {"precision": 0.3894736842105263, "recall": 0.2868217054263566, "f1-score": 0.3303571428571429, "support": 129}, "2": {"precision": 0.9095378564405113, "recall": 0.940996948118006, "f1-score": 0.925, "support": 983}, "accuracy": 0.8651079136690647, "macro avg": {"precision": 0.6495057703255188, "recall": 0.6139093267721814, "f1-score": 0.6276785714285715, "support": 1112}, "weighted avg": {"precision": 0.8492066709929681, "recall": 0.8651079136690647, "f1-score": 0.8560171505652622, "support": 1112}}, {"1": {"precision": 0.4857142857142857, "recall": 0.13076923076923078, "f1-score": 0.20606060606060606, "support": 130}, "2": {"precision": 0.8950789229340761, "recall": 0.9816700610997964, "f1-score": 0.9363768819815445, "support": 982}, "accuracy": 0.8821942446043165, "macro avg": {"precision": 0.6903966043241809, "recall": 0.5562196459345136, "f1-score": 0.5712187440210752, "support": 1112}, "weighted avg": {"precision": 0.8472215462806832, "recall": 0.8821942446043165, "f1-score": 0.850998180659852, "support": 1112}}, {"1": {"precision": 0.8, "recall": 0.09230769230769231, "f1-score": 0.16551724137931034, "support": 130}, "2": {"precision": 0.8924339106654512, "recall": 0.9969450101832994, "f1-score": 0.9417989417989417, "support": 982}, "accuracy": 0.8911870503597122, "macro avg": {"precision": 0.8462169553327257, "recall": 0.5446263512454959, "f1-score": 0.553658091589126, "support": 1112}, "weighted avg": {"precision": 0.8816277880157132, "recall": 0.8911870503597122, "f1-score": 0.8510465847354957, "support": 1112}}, {"1": {"precision": 0.27419354838709675, "recall": 0.5230769230769231, "f1-score": 0.35978835978835977, "support": 130}, "2": {"precision": 0.9282407407407407, "recall": 0.8167006109979633, "f1-score": 0.8689057421451787, "support": 982}, "accuracy": 0.7823741007194245, "macro avg": {"precision": 0.6012171445639187, "recall": 0.6698887670374432, "f1-score": 0.6143470509667692, "support": 1112}, "weighted avg": {"precision": 0.8517783891166636, "recall": 0.7823741007194245, "f1-score": 0.8093866237041837, "support": 1112}}]
