# Supplementary material for: Genome-wide association studies of ischemic stroke based on interpretable machine learning
Source: PeerJ Comput Sci. 2024 Nov 6;10:e2454. doi: 10.7717/peerj-cs.2454 (PMC11623107; doi:10.7717/peerj-cs.2454)
Supplement: Supplemental Information 2 — This script in Python draws "tabnet_f1_class0.png" and "logreg_f1_class0.png" figures and is provided along with the data files obtained with TabNET and logistic regression, which are used to make these plots. [file peerj-cs-10-2454-s002.zip › tabnet/res_58000]

[{"1": {"precision": 0.6956521739130435, "recall": 0.12307692307692308, "f1-score": 0.20915032679738563, "support": 130}, "2": {"precision": 0.8954128440366973, "recall": 0.9928789420142421, "f1-score": 0.9416304872165944, "support": 983}, "accuracy": 0.8912848158131177, "macro avg": {"precision": 0.7955325089748704, "recall": 0.5579779325455826, "f1-score": 0.57539040700699, "support": 1113}, "weighted avg": {"precision": 0.8720805105990738, "recall": 0.8912848158131177, "f1-score": 0.8560757514982682, "support": 1113}}, {"1": {"precision": 0.5, "recall": 0.07751937984496124, "f1-score": 0.1342281879194631, "support": 129}, "2": {"precision": 0.8910256410256411, "recall": 0.9898270600203459, "f1-score": 0.9378313253012048, "support": 983}, "accuracy": 0.8839928057553957, "macro avg": {"precision": 0.6955128205128205, "recall": 0.5336732199326536, "f1-score": 0.5360297566103339, "support": 1112}, "weighted avg": {"precision": 0.8456638535325586, "recall": 0.8839928057553957, "f1-score": 0.8446075800473878, "support": 1112}}, {"1": {"precision": 0.13738441215323646, "recall": 0.8, "f1-score": 0.23449830890642615, "support": 130}, "2": {"precision": 0.9267605633802817, "recall": 0.335030549898167, "f1-score": 0.4921465968586387, "support": 982}, "accuracy": 0.3893884892086331, "macro avg": {"precision": 0.5320724877667591, "recall": 0.5675152749490835, "f1-score": 0.3633224528825324, "support": 1112}, "weighted avg": {"precision": 0.834477380233235, "recall": 0.3893884892086331, "f1-score": 0.46202584377070016, "support": 1112}}, {"1": {"precision": 0.12478031634446397, "recall": 0.5461538461538461, "f1-score": 0.20314735336194564, "support": 130}, "2": {"precision": 0.8913443830570903, "recall": 0.49287169042769857, "f1-score": 0.6347540983606558, "support": 982}, "accuracy": 0.49910071942446044, "macro avg": {"precision": 0.5080623497007771, "recall": 0.5195127682907723, "f1-score": 0.4189507258613007, "support": 1112}, "weighted avg": {"precision": 0.8017280802939236, "recall": 0.49910071942446044, "f1-score": 0.5842964752942598, "support": 1112}}, {"1": {"precision": 0.11690647482014388, "recall": 1.0, "f1-score": 0.20933977455716588, "support": 130}, "2": {"precision": 0.0, "recall": 0.0, "f1-score": 0.0, "support": 982}, "accuracy": 0.11690647482014388, "macro avg": {"precision": 0.05845323741007194, "recall": 0.5, "f1-score": 0.10466988727858294, "support": 1112}, "weighted avg": {"precision": 0.013667123854872936, "recall": 0.11690647482014388, "f1-score": 0.02447317508312191, "support": 1112}}]
