# Supplementary material for: Genome-wide association studies of ischemic stroke based on interpretable machine learning
Source: PeerJ Comput Sci. 2024 Nov 6;10:e2454. doi: 10.7717/peerj-cs.2454 (PMC11623107; doi:10.7717/peerj-cs.2454)
Supplement: Supplemental Information 2 — This script in Python draws "tabnet_f1_class0.png" and "logreg_f1_class0.png" figures and is provided along with the data files obtained with TabNET and logistic regression, which are used to make these plots. [file peerj-cs-10-2454-s002.zip › tabnet/res_78000]

[{"1": {"precision": 0.0, "recall": 0.0, "f1-score": 0.0, "support": 130}, "2": {"precision": 0.8831985624438454, "recall": 1.0, "f1-score": 0.9379770992366412, "support": 983}, "accuracy": 0.8831985624438454, "macro avg": {"precision": 0.4415992812219227, "recall": 0.5, "f1-score": 0.4689885496183206, "support": 1113}, "weighted avg": {"precision": 0.7800397007028752, "recall": 0.8831985624438454, "f1-score": 0.8284200256510497, "support": 1113}}, {"1": {"precision": 0.6666666666666666, "recall": 0.015503875968992248, "f1-score": 0.0303030303030303, "support": 129}, "2": {"precision": 0.8854824165915239, "recall": 0.9989827060020345, "f1-score": 0.9388145315487572, "support": 983}, "accuracy": 0.8848920863309353, "macro avg": {"precision": 0.7760745416290953, "recall": 0.5072432909855134, "f1-score": 0.4845587809258937, "support": 1112}, "weighted avg": {"precision": 0.8600982153862122, "recall": 0.8848920863309353, "f1-score": 0.833420661350287, "support": 1112}}, {"1": {"precision": 0.8333333333333334, "recall": 0.038461538461538464, "f1-score": 0.07352941176470588, "support": 130}, "2": {"precision": 0.8869801084990958, "recall": 0.9989816700610998, "f1-score": 0.9396551724137931, "support": 982}, "accuracy": 0.8866906474820144, "macro avg": {"precision": 0.8601567209162146, "recall": 0.5187216042613192, "f1-score": 0.5065922920892495, "support": 1112}, "weighted avg": {"precision": 0.8807084531289977, "recall": 0.8866906474820144, "f1-score": 0.8383994629853926, "support": 1112}}, {"1": {"precision": 0.36363636363636365, "recall": 0.03076923076923077, "f1-score": 0.056737588652482275, "support": 130}, "2": {"precision": 0.885558583106267, "recall": 0.9928716904276986, "f1-score": 0.9361497839654345, "support": 982}, "accuracy": 0.8803956834532374, "macro avg": {"precision": 0.6245974733713153, "recall": 0.5118204605984646, "f1-score": 0.49644368630895835, "support": 1112}, "weighted avg": {"precision": 0.8245424962977351, "recall": 0.8803956834532374, "f1-score": 0.8333408042975534, "support": 1112}}, {"1": {"precision": 0.42857142857142855, "recall": 0.046153846153846156, "f1-score": 0.08333333333333333, "support": 130}, "2": {"precision": 0.8870673952641166, "recall": 0.9918533604887984, "f1-score": 0.9365384615384615, "support": 982}, "accuracy": 0.8812949640287769, "macro avg": {"precision": 0.6578194119177726, "recall": 0.5190036033213222, "f1-score": 0.5099358974358974, "support": 1112}, "weighted avg": {"precision": 0.8334662480788203, "recall": 0.8812949640287769, "f1-score": 0.8367932577015311, "support": 1112}}]
