# Supplementary material for: Genome-wide association studies of ischemic stroke based on interpretable machine learning
Source: PeerJ Comput Sci. 2024 Nov 6;10:e2454. doi: 10.7717/peerj-cs.2454 (PMC11623107; doi:10.7717/peerj-cs.2454)
Supplement: Supplemental Information 2 — This script in Python draws "tabnet_f1_class0.png" and "logreg_f1_class0.png" figures and is provided along with the data files obtained with TabNET and logistic regression, which are used to make these plots. [file peerj-cs-10-2454-s002.zip › tabnet/res_6000]

[{"1": {"precision": 0.5285714285714286, "recall": 0.2846153846153846, "f1-score": 0.37, "support": 130}, "2": {"precision": 0.9108341323106424, "recall": 0.9664292980671414, "f1-score": 0.9378084896347483, "support": 983}, "accuracy": 0.8867924528301887, "macro avg": {"precision": 0.7197027804410354, "recall": 0.6255223413412629, "f1-score": 0.6539042448173742, "support": 1113}, "weighted avg": {"precision": 0.8661852989897998, "recall": 0.8867924528301887, "f1-score": 0.8714876417888208, "support": 1113}}, {"1": {"precision": 0.6341463414634146, "recall": 0.20155038759689922, "f1-score": 0.30588235294117644, "support": 129}, "2": {"precision": 0.903828197945845, "recall": 0.9847405900305188, "f1-score": 0.9425511197663096, "support": 983}, "accuracy": 0.8938848920863309, "macro avg": {"precision": 0.7689872697046298, "recall": 0.593145488813709, "f1-score": 0.624216736353743, "support": 1112}, "weighted avg": {"precision": 0.8725431624366422, "recall": 0.8938848920863309, "f1-score": 0.8686929624637536, "support": 1112}}, {"1": {"precision": 0.5357142857142857, "recall": 0.11538461538461539, "f1-score": 0.189873417721519, "support": 130}, "2": {"precision": 0.8939114391143912, "recall": 0.9867617107942973, "f1-score": 0.9380445304937077, "support": 982}, "accuracy": 0.8848920863309353, "macro avg": {"precision": 0.7148128624143384, "recall": 0.5510731630894563, "f1-score": 0.5639589741076134, "support": 1112}, "weighted avg": {"precision": 0.8520358726197745, "recall": 0.8848920863309353, "f1-score": 0.8505784831372468, "support": 1112}}, {"1": {"precision": 0.36486486486486486, "recall": 0.2076923076923077, "f1-score": 0.2647058823529412, "support": 130}, "2": {"precision": 0.9007707129094412, "recall": 0.9521384928716904, "f1-score": 0.9257425742574258, "support": 982}, "accuracy": 0.8651079136690647, "macro avg": {"precision": 0.632817788887153, "recall": 0.5799154002819991, "f1-score": 0.5952242283051835, "support": 1112}, "weighted avg": {"precision": 0.83811984937905, "recall": 0.8651079136690647, "f1-score": 0.8484631048801029, "support": 1112}}, {"1": {"precision": 0.25, "recall": 0.23076923076923078, "f1-score": 0.24000000000000002, "support": 130}, "2": {"precision": 0.8991935483870968, "recall": 0.9083503054989817, "f1-score": 0.9037487335359676, "support": 982}, "accuracy": 0.829136690647482, "macro avg": {"precision": 0.5745967741935484, "recall": 0.5695597681341062, "f1-score": 0.5718743667679839, "support": 1112}, "weighted avg": {"precision": 0.8232986191691808, "recall": 0.829136690647482, "f1-score": 0.8261522089319426, "support": 1112}}]
