# Supplementary material for: Genome-wide association studies of ischemic stroke based on interpretable machine learning
Source: PeerJ Comput Sci. 2024 Nov 6;10:e2454. doi: 10.7717/peerj-cs.2454 (PMC11623107; doi:10.7717/peerj-cs.2454)
Supplement: Supplemental Information 2 — This script in Python draws "tabnet_f1_class0.png" and "logreg_f1_class0.png" figures and is provided along with the data files obtained with TabNET and logistic regression, which are used to make these plots. [file peerj-cs-10-2454-s002.zip › tabnet/res_64000]

[{"1": {"precision": 0.8, "recall": 0.09230769230769231, "f1-score": 0.16551724137931034, "support": 130}, "2": {"precision": 0.8925318761384335, "recall": 0.9969481180061037, "f1-score": 0.9418548774627583, "support": 983}, "accuracy": 0.8912848158131177, "macro avg": {"precision": 0.8462659380692168, "recall": 0.5446279051568981, "f1-score": 0.5536860594210343, "support": 1113}, "weighted avg": {"precision": 0.8817240199856965, "recall": 0.8912848158131177, "f1-score": 0.8511775255392648, "support": 1113}}, {"1": {"precision": 0.0, "recall": 0.0, "f1-score": 0.0, "support": 129}, "2": {"precision": 0.8839928057553957, "recall": 1.0, "f1-score": 0.9384248210023866, "support": 983}, "accuracy": 0.8839928057553957, "macro avg": {"precision": 0.44199640287769787, "recall": 0.5, "f1-score": 0.4692124105011933, "support": 1112}, "weighted avg": {"precision": 0.7814432806272968, "recall": 0.8839928057553957, "f1-score": 0.8295607905084047, "support": 1112}}, {"1": {"precision": 0.3333333333333333, "recall": 0.26153846153846155, "f1-score": 0.29310344827586204, "support": 130}, "2": {"precision": 0.904950495049505, "recall": 0.9307535641547862, "f1-score": 0.9176706827309238, "support": 982}, "accuracy": 0.8525179856115108, "macro avg": {"precision": 0.6191419141914192, "recall": 0.5961460128466238, "f1-score": 0.6053870655033929, "support": 1112}, "weighted avg": {"precision": 0.8381247477265713, "recall": 0.8525179856115108, "f1-score": 0.8446547290626162, "support": 1112}}, {"1": {"precision": 0.0, "recall": 0.0, "f1-score": 0.0, "support": 130}, "2": {"precision": 0.8830935251798561, "recall": 1.0, "f1-score": 0.9379178605539636, "support": 982}, "accuracy": 0.8830935251798561, "macro avg": {"precision": 0.44154676258992803, "recall": 0.5, "f1-score": 0.4689589302769818, "support": 1112}, "weighted avg": {"precision": 0.7798541742145851, "recall": 0.8830935251798561, "f1-score": 0.8282691898057485, "support": 1112}}, {"1": {"precision": 0.0, "recall": 0.0, "f1-score": 0.0, "support": 130}, "2": {"precision": 0.8830935251798561, "recall": 1.0, "f1-score": 0.9379178605539636, "support": 982}, "accuracy": 0.8830935251798561, "macro avg": {"precision": 0.44154676258992803, "recall": 0.5, "f1-score": 0.4689589302769818, "support": 1112}, "weighted avg": {"precision": 0.7798541742145851, "recall": 0.8830935251798561, "f1-score": 0.8282691898057485, "support": 1112}}]
