# Supplementary material for: Genome-wide association studies of ischemic stroke based on interpretable machine learning
Source: PeerJ Comput Sci. 2024 Nov 6;10:e2454. doi: 10.7717/peerj-cs.2454 (PMC11623107; doi:10.7717/peerj-cs.2454)
Supplement: Supplemental Information 2 — This script in Python draws "tabnet_f1_class0.png" and "logreg_f1_class0.png" figures and is provided along with the data files obtained with TabNET and logistic regression, which are used to make these plots. [file peerj-cs-10-2454-s002.zip › tabnet/res_14000]

[{"1": {"precision": 0.4666666666666667, "recall": 0.1076923076923077, "f1-score": 0.17500000000000004, "support": 130}, "2": {"precision": 0.8928901200369345, "recall": 0.9837232960325534, "f1-score": 0.936108422071636, "support": 983}, "accuracy": 0.8814016172506739, "macro avg": {"precision": 0.6797783933518006, "recall": 0.5457078018624305, "f1-score": 0.555554211035818, "support": 1113}, "weighted avg": {"precision": 0.8431066079631385, "recall": 0.8814016172506739, "f1-score": 0.8472098642375725, "support": 1113}}, {"1": {"precision": 0.4722222222222222, "recall": 0.26356589147286824, "f1-score": 0.3383084577114428, "support": 129}, "2": {"precision": 0.9086538461538461, "recall": 0.9613428280773143, "f1-score": 0.9342560553633218, "support": 983}, "accuracy": 0.8803956834532374, "macro avg": {"precision": 0.6904380341880342, "recall": 0.6124543597750913, "f1-score": 0.6362822565373822, "support": 1112}, "weighted avg": {"precision": 0.8580246379819221, "recall": 0.8803956834532374, "f1-score": 0.865121846642915, "support": 1112}}, {"1": {"precision": 0.5384615384615384, "recall": 0.05384615384615385, "f1-score": 0.0979020979020979, "support": 130}, "2": {"precision": 0.8880800727934486, "recall": 0.9938900203665988, "f1-score": 0.9380105718404612, "support": 982}, "accuracy": 0.8839928057553957, "macro avg": {"precision": 0.7132708056274935, "recall": 0.5238680871063763, "f1-score": 0.5179563348712796, "support": 1112}, "weighted avg": {"precision": 0.8472074024129195, "recall": 0.8839928057553957, "f1-score": 0.8397964516857964, "support": 1112}}, {"1": {"precision": 0.4666666666666667, "recall": 0.3230769230769231, "f1-score": 0.3818181818181818, "support": 130}, "2": {"precision": 0.913894324853229, "recall": 0.9511201629327902, "f1-score": 0.9321357285429142, "support": 982}, "accuracy": 0.8776978417266187, "macro avg": {"precision": 0.6902804957599478, "recall": 0.6370985430048567, "f1-score": 0.656976955180548, "support": 1112}, "weighted avg": {"precision": 0.8616105158925697, "recall": 0.8776978417266187, "f1-score": 0.8678000441236559, "support": 1112}}, {"1": {"precision": 0.6666666666666666, "recall": 0.015384615384615385, "f1-score": 0.03007518796992481, "support": 130}, "2": {"precision": 0.8845807033363391, "recall": 0.9989816700610998, "f1-score": 0.9383070301291249, "support": 982}, "accuracy": 0.8839928057553957, "macro avg": {"precision": 0.7756236850015028, "recall": 0.5071831427228576, "f1-score": 0.48419110904952484, "support": 1112}, "weighted avg": {"precision": 0.8591051414954601, "recall": 0.8839928057553957, "f1-score": 0.8321288471428875, "support": 1112}}]
