# Supplementary material for: Genome-wide association studies of ischemic stroke based on interpretable machine learning
Source: PeerJ Comput Sci. 2024 Nov 6;10:e2454. doi: 10.7717/peerj-cs.2454 (PMC11623107; doi:10.7717/peerj-cs.2454)
Supplement: Supplemental Information 2 — This script in Python draws "tabnet_f1_class0.png" and "logreg_f1_class0.png" figures and is provided along with the data files obtained with TabNET and logistic regression, which are used to make these plots. [file peerj-cs-10-2454-s002.zip › tabnet/res_65000]

[{"1": {"precision": 0.3333333333333333, "recall": 0.007692307692307693, "f1-score": 0.015037593984962405, "support": 130}, "2": {"precision": 0.8837837837837837, "recall": 0.9979654120040692, "f1-score": 0.9374104156712852, "support": 983}, "accuracy": 0.8823000898472596, "macro avg": {"precision": 0.6085585585585586, "recall": 0.5028288598481885, "f1-score": 0.4762240048281238, "support": 1113}, "weighted avg": {"precision": 0.8194903798677383, "recall": 0.8823000898472596, "f1-score": 0.8296759441355961, "support": 1113}}, {"1": {"precision": 0.6470588235294118, "recall": 0.08527131782945736, "f1-score": 0.1506849315068493, "support": 129}, "2": {"precision": 0.8922374429223744, "recall": 0.9938962360122076, "f1-score": 0.9403272377285852, "support": 983}, "accuracy": 0.8884892086330936, "macro avg": {"precision": 0.7696481332258931, "recall": 0.5395837769208325, "f1-score": 0.5455060846177172, "support": 1112}, "weighted avg": {"precision": 0.8637949591978311, "recall": 0.8884892086330936, "f1-score": 0.8487230493269629, "support": 1112}}, {"1": {"precision": 0.7, "recall": 0.1076923076923077, "f1-score": 0.18666666666666665, "support": 130}, "2": {"precision": 0.8937728937728938, "recall": 0.9938900203665988, "f1-score": 0.9411764705882353, "support": 982}, "accuracy": 0.8902877697841727, "macro avg": {"precision": 0.7968864468864469, "recall": 0.5507911640294533, "f1-score": 0.563921568627451, "support": 1112}, "weighted avg": {"precision": 0.8711195878462066, "recall": 0.8902877697841727, "f1-score": 0.8529693891945267, "support": 1112}}, {"1": {"precision": 1.0, "recall": 0.007692307692307693, "f1-score": 0.015267175572519085, "support": 130}, "2": {"precision": 0.8838883888388839, "recall": 1.0, "f1-score": 0.9383659818442427, "support": 982}, "accuracy": 0.8839928057553957, "macro avg": {"precision": 0.941944194419442, "recall": 0.5038461538461538, "f1-score": 0.4768165787083809, "support": 1112}, "weighted avg": {"precision": 0.8974625879854172, "recall": 0.8839928057553957, "f1-score": 0.8304497544923326, "support": 1112}}, {"1": {"precision": 0.0, "recall": 0.0, "f1-score": 0.0, "support": 130}, "2": {"precision": 0.8828828828828829, "recall": 0.9979633401221996, "f1-score": 0.9369024856596558, "support": 982}, "accuracy": 0.8812949640287769, "macro avg": {"precision": 0.44144144144144143, "recall": 0.4989816700610998, "f1-score": 0.4684512428298279, "support": 1112}, "weighted avg": {"precision": 0.7796681573659991, "recall": 0.8812949640287769, "f1-score": 0.8273725188109551, "support": 1112}}]
