# Supplementary material for: Genome-wide association studies of ischemic stroke based on interpretable machine learning
Source: PeerJ Comput Sci. 2024 Nov 6;10:e2454. doi: 10.7717/peerj-cs.2454 (PMC11623107; doi:10.7717/peerj-cs.2454)
Supplement: Supplemental Information 2 — This script in Python draws "tabnet_f1_class0.png" and "logreg_f1_class0.png" figures and is provided along with the data files obtained with TabNET and logistic regression, which are used to make these plots. [file peerj-cs-10-2454-s002.zip › tabnet/res_99000]

[{"1": {"precision": 0.0, "recall": 0.0, "f1-score": 0.0, "support": 130}, "2": {"precision": 0.8831985624438454, "recall": 1.0, "f1-score": 0.9379770992366412, "support": 983}, "accuracy": 0.8831985624438454, "macro avg": {"precision": 0.4415992812219227, "recall": 0.5, "f1-score": 0.4689885496183206, "support": 1113}, "weighted avg": {"precision": 0.7800397007028752, "recall": 0.8831985624438454, "f1-score": 0.8284200256510497, "support": 1113}}, {"1": {"precision": 0.2978723404255319, "recall": 0.10852713178294573, "f1-score": 0.15909090909090912, "support": 129}, "2": {"precision": 0.892018779342723, "recall": 0.9664292980671414, "f1-score": 0.927734375, "support": 983}, "accuracy": 0.8669064748201439, "macro avg": {"precision": 0.5949455598841275, "recall": 0.5374782149250436, "f1-score": 0.5434126420454546, "support": 1112}, "weighted avg": {"precision": 0.8230935179935165, "recall": 0.8669064748201439, "f1-score": 0.8385662031454382, "support": 1112}}, {"1": {"precision": 0.12952646239554316, "recall": 0.7153846153846154, "f1-score": 0.21933962264150944, "support": 130}, "2": {"precision": 0.9060913705583756, "recall": 0.3635437881873727, "f1-score": 0.5188953488372093, "support": 982}, "accuracy": 0.40467625899280574, "macro avg": {"precision": 0.5178089164769594, "recall": 0.5394642017859941, "f1-score": 0.3691174857393594, "support": 1112}, "weighted avg": {"precision": 0.8153059046760301, "recall": 0.40467625899280574, "f1-score": 0.4838753448754818, "support": 1112}}, {"1": {"precision": 0.625, "recall": 0.19230769230769232, "f1-score": 0.29411764705882354, "support": 130}, "2": {"precision": 0.9020522388059702, "recall": 0.984725050916497, "f1-score": 0.9415774099318404, "support": 982}, "accuracy": 0.8920863309352518, "macro avg": {"precision": 0.7635261194029851, "recall": 0.5885163716120947, "f1-score": 0.617847528495332, "support": 1112}, "weighted avg": {"precision": 0.8696630382261354, "recall": 0.8920863309352518, "f1-score": 0.8658851714664697, "support": 1112}}, {"1": {"precision": 0.25925925925925924, "recall": 0.2153846153846154, "f1-score": 0.23529411764705882, "support": 130}, "2": {"precision": 0.898406374501992, "recall": 0.9185336048879837, "f1-score": 0.9083585095669687, "support": 982}, "accuracy": 0.8363309352517986, "macro avg": {"precision": 0.5788328168806256, "recall": 0.5669591101362996, "f1-score": 0.5718263136070137, "support": 1112}, "weighted avg": {"precision": 0.8236859383674998, "recall": 0.8363309352517986, "f1-score": 0.8296729241806484, "support": 1112}}]
