# Supplementary material for: Genome-wide association studies of ischemic stroke based on interpretable machine learning
Source: PeerJ Comput Sci. 2024 Nov 6;10:e2454. doi: 10.7717/peerj-cs.2454 (PMC11623107; doi:10.7717/peerj-cs.2454)
Supplement: Supplemental Information 2 — This script in Python draws "tabnet_f1_class0.png" and "logreg_f1_class0.png" figures and is provided along with the data files obtained with TabNET and logistic regression, which are used to make these plots. [file peerj-cs-10-2454-s002.zip › tabnet/res_79000]

[{"1": {"precision": 0.8333333333333334, "recall": 0.038461538461538464, "f1-score": 0.07352941176470588, "support": 130}, "2": {"precision": 0.8870822041553749, "recall": 0.9989827060020345, "f1-score": 0.939712918660287, "support": 983}, "accuracy": 0.8867924528301887, "macro avg": {"precision": 0.8602077687443541, "recall": 0.5187221222317865, "f1-score": 0.5066211652124964, "support": 1113}, "weighted avg": {"precision": 0.8808042587763404, "recall": 0.8867924528301887, "f1-score": 0.8385414398674519, "support": 1113}}, {"1": {"precision": 0.2926829268292683, "recall": 0.27906976744186046, "f1-score": 0.2857142857142857, "support": 129}, "2": {"precision": 0.9059656218402427, "recall": 0.9114954221770092, "f1-score": 0.9087221095334685, "support": 983}, "accuracy": 0.8381294964028777, "macro avg": {"precision": 0.5993242743347554, "recall": 0.5952825948094348, "f1-score": 0.5972181976238771, "support": 1112}, "weighted avg": {"precision": 0.8348204171132501, "recall": 0.8381294964028777, "f1-score": 0.8364487198997683, "support": 1112}}, {"1": {"precision": 0.8125, "recall": 0.1, "f1-score": 0.17808219178082194, "support": 130}, "2": {"precision": 0.8932481751824818, "recall": 0.9969450101832994, "f1-score": 0.9422521655437921, "support": 982}, "accuracy": 0.8920863309352518, "macro avg": {"precision": 0.8528740875912408, "recall": 0.5484725050916497, "f1-score": 0.560167178662307, "support": 1112}, "weighted avg": {"precision": 0.8838081906737384, "recall": 0.8920863309352518, "f1-score": 0.8529157477477615, "support": 1112}}, {"1": {"precision": 0.6, "recall": 0.046153846153846156, "f1-score": 0.08571428571428573, "support": 130}, "2": {"precision": 0.8874773139745916, "recall": 0.9959266802443992, "f1-score": 0.9385796545105566, "support": 982}, "accuracy": 0.8848920863309353, "macro avg": {"precision": 0.7437386569872958, "recall": 0.5210402631991227, "f1-score": 0.5121469701124212, "support": 1112}, "weighted avg": {"precision": 0.8538693546070584, "recall": 0.8848920863309353, "f1-score": 0.8388741707484026, "support": 1112}}, {"1": {"precision": 0.0, "recall": 0.0, "f1-score": 0.0, "support": 130}, "2": {"precision": 0.882988298829883, "recall": 0.9989816700610998, "f1-score": 0.9374104156712852, "support": 982}, "accuracy": 0.8821942446043165, "macro avg": {"precision": 0.4414941494149415, "recall": 0.4994908350305499, "f1-score": 0.4687052078356426, "support": 1112}, "weighted avg": {"precision": 0.7797612495062455, "recall": 0.8821942446043165, "f1-score": 0.8278210685154695, "support": 1112}}]
