# Supplementary material for: Genome-wide association studies of ischemic stroke based on interpretable machine learning
Source: PeerJ Comput Sci. 2024 Nov 6;10:e2454. doi: 10.7717/peerj-cs.2454 (PMC11623107; doi:10.7717/peerj-cs.2454)
Supplement: Supplemental Information 2 — This script in Python draws "tabnet_f1_class0.png" and "logreg_f1_class0.png" figures and is provided along with the data files obtained with TabNET and logistic regression, which are used to make these plots. [file peerj-cs-10-2454-s002.zip › tabnet/res_29000]

[{"1": {"precision": 0.35294117647058826, "recall": 0.09230769230769231, "f1-score": 0.14634146341463414, "support": 130}, "2": {"precision": 0.8906394810009268, "recall": 0.9776195320447609, "f1-score": 0.9321047526673133, "support": 983}, "accuracy": 0.8742138364779874, "macro avg": {"precision": 0.6217903287357576, "recall": 0.5349636121762267, "f1-score": 0.5392231080409737, "support": 1113}, "weighted avg": {"precision": 0.8278355460602763, "recall": 0.8742138364779874, "f1-score": 0.8403264709037478, "support": 1113}}, {"1": {"precision": 0.45098039215686275, "recall": 0.17829457364341086, "f1-score": 0.25555555555555554, "support": 129}, "2": {"precision": 0.9000942507068803, "recall": 0.9715157680569685, "f1-score": 0.9344422700587085, "support": 983}, "accuracy": 0.8794964028776978, "macro avg": {"precision": 0.6755373214318715, "recall": 0.5749051708501897, "f1-score": 0.594998912807132, "support": 1112}, "weighted avg": {"precision": 0.8479938120801247, "recall": 0.8794964028776978, "f1-score": 0.8556865270992601, "support": 1112}}, {"1": {"precision": 0.4146341463414634, "recall": 0.26153846153846155, "f1-score": 0.32075471698113206, "support": 130}, "2": {"precision": 0.9067961165048544, "recall": 0.9511201629327902, "f1-score": 0.9284294234592446, "support": 982}, "accuracy": 0.8705035971223022, "macro avg": {"precision": 0.6607151314231589, "recall": 0.6063293122356259, "f1-score": 0.6245920702201884, "support": 1112}, "weighted avg": {"precision": 0.8492591955325155, "recall": 0.8705035971223022, "f1-score": 0.8573883156875228, "support": 1112}}, {"1": {"precision": 0.4838709677419355, "recall": 0.11538461538461539, "f1-score": 0.1863354037267081, "support": 130}, "2": {"precision": 0.8936170212765957, "recall": 0.9837067209775967, "f1-score": 0.9365002423654871, "support": 982}, "accuracy": 0.8821942446043165, "macro avg": {"precision": 0.6887439945092656, "recall": 0.5495456681811061, "f1-score": 0.5614178230460976, "support": 1112}, "weighted avg": {"precision": 0.8457150545863926, "recall": 0.8821942446043165, "f1-score": 0.8488011155462054, "support": 1112}}, {"1": {"precision": 0.59375, "recall": 0.14615384615384616, "f1-score": 0.23456790123456792, "support": 130}, "2": {"precision": 0.8972222222222223, "recall": 0.9867617107942973, "f1-score": 0.9398642095053346, "support": 982}, "accuracy": 0.8884892086330936, "macro avg": {"precision": 0.7454861111111111, "recall": 0.5664577784740717, "f1-score": 0.5872160553699513, "support": 1112}, "weighted avg": {"precision": 0.861744354516387, "recall": 0.8884892086330936, "f1-score": 0.8574105044017378, "support": 1112}}]
