# Supplementary material for: Genome-wide association studies of ischemic stroke based on interpretable machine learning
Source: PeerJ Comput Sci. 2024 Nov 6;10:e2454. doi: 10.7717/peerj-cs.2454 (PMC11623107; doi:10.7717/peerj-cs.2454)
Supplement: Supplemental Information 2 — This script in Python draws "tabnet_f1_class0.png" and "logreg_f1_class0.png" figures and is provided along with the data files obtained with TabNET and logistic regression, which are used to make these plots. [file peerj-cs-10-2454-s002.zip › tabnet/res_38000]

[{"1": {"precision": 0.12150537634408602, "recall": 0.8692307692307693, "f1-score": 0.21320754716981133, "support": 130}, "2": {"precision": 0.907103825136612, "recall": 0.1688708036622584, "f1-score": 0.28473413379073753, "support": 983}, "accuracy": 0.25067385444743934, "macro avg": {"precision": 0.514304600740349, "recall": 0.5190507864465138, "f1-score": 0.24897084048027443, "support": 1113}, "weighted avg": {"precision": 0.8153447969757599, "recall": 0.25067385444743934, "f1-score": 0.2763797256499286, "support": 1113}}, {"1": {"precision": 0.5833333333333334, "recall": 0.05426356589147287, "f1-score": 0.09929078014184396, "support": 129}, "2": {"precision": 0.889090909090909, "recall": 0.9949135300101729, "f1-score": 0.9390302448391743, "support": 983}, "accuracy": 0.8857913669064749, "macro avg": {"precision": 0.7362121212121212, "recall": 0.5245885479508229, "f1-score": 0.5191605124905091, "support": 1112}, "weighted avg": {"precision": 0.8536208306082406, "recall": 0.8857913669064749, "f1-score": 0.8416144256431711, "support": 1112}}, {"1": {"precision": 0.42857142857142855, "recall": 0.11538461538461539, "f1-score": 0.18181818181818182, "support": 130}, "2": {"precision": 0.89322191272052, "recall": 0.9796334012219959, "f1-score": 0.9344341913550267, "support": 982}, "accuracy": 0.8785971223021583, "macro avg": {"precision": 0.6608966706459742, "recall": 0.5475090083033056, "f1-score": 0.5581261865866043, "support": 1112}, "weighted avg": {"precision": 0.8389012625951766, "recall": 0.8785971223021583, "f1-score": 0.8464485067868703, "support": 1112}}, {"1": {"precision": 1.0, "recall": 0.05384615384615385, "f1-score": 0.10218978102189781, "support": 130}, "2": {"precision": 0.8886877828054298, "recall": 1.0, "f1-score": 0.9410637278390033, "support": 982}, "accuracy": 0.8893884892086331, "macro avg": {"precision": 0.9443438914027149, "recall": 0.5269230769230769, "f1-score": 0.5216267544304506, "support": 1112}, "weighted avg": {"precision": 0.9017009017220613, "recall": 0.8893884892086331, "f1-score": 0.8429939318981545, "support": 1112}}, {"1": {"precision": 1.0, "recall": 0.05384615384615385, "f1-score": 0.10218978102189781, "support": 130}, "2": {"precision": 0.8886877828054298, "recall": 1.0, "f1-score": 0.9410637278390033, "support": 982}, "accuracy": 0.8893884892086331, "macro avg": {"precision": 0.9443438914027149, "recall": 0.5269230769230769, "f1-score": 0.5216267544304506, "support": 1112}, "weighted avg": {"precision": 0.9017009017220613, "recall": 0.8893884892086331, "f1-score": 0.8429939318981545, "support": 1112}}]
