# Supplementary material for: Genome-wide association studies of ischemic stroke based on interpretable machine learning
Source: PeerJ Comput Sci. 2024 Nov 6;10:e2454. doi: 10.7717/peerj-cs.2454 (PMC11623107; doi:10.7717/peerj-cs.2454)
Supplement: Supplemental Information 2 — This script in Python draws "tabnet_f1_class0.png" and "logreg_f1_class0.png" figures and is provided along with the data files obtained with TabNET and logistic regression, which are used to make these plots. [file peerj-cs-10-2454-s002.zip › tabnet/res_26000]

[{"1": {"precision": 0.6666666666666666, "recall": 0.09230769230769231, "f1-score": 0.16216216216216217, "support": 130}, "2": {"precision": 0.8922374429223744, "recall": 0.9938962360122076, "f1-score": 0.9403272377285852, "support": 983}, "accuracy": 0.8885893980233602, "macro avg": {"precision": 0.7794520547945205, "recall": 0.5431019641599499, "f1-score": 0.5512446999453737, "support": 1113}, "weighted avg": {"precision": 0.8658904519850501, "recall": 0.8885893980233602, "f1-score": 0.8494364382464333, "support": 1113}}, {"1": {"precision": 0.8181818181818182, "recall": 0.06976744186046512, "f1-score": 0.12857142857142856, "support": 129}, "2": {"precision": 0.8910081743869209, "recall": 0.9979654120040692, "f1-score": 0.9414587332053743, "support": 983}, "accuracy": 0.8902877697841727, "macro avg": {"precision": 0.8545949962843695, "recall": 0.5338664269322672, "f1-score": 0.5350150808884014, "support": 1112}, "weighted avg": {"precision": 0.8825597931365088, "recall": 0.8902877697841727, "f1-score": 0.8471579577577313, "support": 1112}}, {"1": {"precision": 0.9090909090909091, "recall": 0.07692307692307693, "f1-score": 0.14184397163120568, "support": 130}, "2": {"precision": 0.8910081743869209, "recall": 0.9989816700610998, "f1-score": 0.941910705712914, "support": 982}, "accuracy": 0.8911870503597122, "macro avg": {"precision": 0.9000495417389149, "recall": 0.5379523734920884, "f1-score": 0.5418773386720599, "support": 1112}, "weighted avg": {"precision": 0.893122163156272, "recall": 0.8911870503597122, "f1-score": 0.848377724210556, "support": 1112}}, {"1": {"precision": 0.8888888888888888, "recall": 0.06153846153846154, "f1-score": 0.11510791366906475, "support": 130}, "2": {"precision": 0.8893925657298277, "recall": 0.9989816700610998, "f1-score": 0.9410071942446044, "support": 982}, "accuracy": 0.8893884892086331, "macro avg": {"precision": 0.8891407273093583, "recall": 0.5302600657997807, "f1-score": 0.5280575539568346, "support": 1112}, "weighted avg": {"precision": 0.889333682645905, "recall": 0.8893884892086331, "f1-score": 0.8444542207960252, "support": 1112}}, {"1": {"precision": 0.5, "recall": 0.06923076923076923, "f1-score": 0.12162162162162163, "support": 130}, "2": {"precision": 0.8893967093235832, "recall": 0.9908350305498982, "f1-score": 0.9373795761078998, "support": 982}, "accuracy": 0.8830935251798561, "macro avg": {"precision": 0.6946983546617915, "recall": 0.5300328998903338, "f1-score": 0.5295005988647608, "support": 1112}, "weighted avg": {"precision": 0.8438737127299988, "recall": 0.8830935251798561, "f1-score": 0.8420121893424176, "support": 1112}}]
