# Supplementary material for: Genome-wide association studies of ischemic stroke based on interpretable machine learning
Source: PeerJ Comput Sci. 2024 Nov 6;10:e2454. doi: 10.7717/peerj-cs.2454 (PMC11623107; doi:10.7717/peerj-cs.2454)
Supplement: Supplemental Information 2 — This script in Python draws "tabnet_f1_class0.png" and "logreg_f1_class0.png" figures and is provided along with the data files obtained with TabNET and logistic regression, which are used to make these plots. [file peerj-cs-10-2454-s002.zip › tabnet/res_46000]

[{"1": {"precision": 0.5102040816326531, "recall": 0.19230769230769232, "f1-score": 0.2793296089385475, "support": 130}, "2": {"precision": 0.9013157894736842, "recall": 0.9755849440488301, "f1-score": 0.9369809477283829, "support": 983}, "accuracy": 0.8840970350404312, "macro avg": {"precision": 0.7057599355531686, "recall": 0.5839463181782613, "f1-score": 0.6081552783334652, "support": 1113}, "weighted avg": {"precision": 0.8556333797528091, "recall": 0.8840970350404312, "f1-score": 0.8601663259470005, "support": 1113}}, {"1": {"precision": 0.5714285714285714, "recall": 0.15503875968992248, "f1-score": 0.2439024390243902, "support": 129}, "2": {"precision": 0.8987929433611885, "recall": 0.9847405900305188, "f1-score": 0.9398058252427185, "support": 983}, "accuracy": 0.8884892086330936, "macro avg": {"precision": 0.73511075739488, "recall": 0.5698896748602207, "f1-score": 0.5918541321335543, "support": 1112}, "weighted avg": {"precision": 0.8608163210776385, "recall": 0.8884892086330936, "f1-score": 0.859076025942211, "support": 1112}}, {"1": {"precision": 1.0, "recall": 0.06153846153846154, "f1-score": 0.11594202898550725, "support": 130}, "2": {"precision": 0.8894927536231884, "recall": 1.0, "f1-score": 0.9415148609779481, "support": 982}, "accuracy": 0.8902877697841727, "macro avg": {"precision": 0.9447463768115942, "recall": 0.5307692307692308, "f1-score": 0.5287284449817277, "support": 1112}, "weighted avg": {"precision": 0.9024117662391825, "recall": 0.8902877697841727, "f1-score": 0.845000051482429, "support": 1112}}, {"1": {"precision": 0.41304347826086957, "recall": 0.14615384615384616, "f1-score": 0.21590909090909094, "support": 130}, "2": {"precision": 0.8958724202626641, "recall": 0.9725050916496945, "f1-score": 0.9326171875, "support": 982}, "accuracy": 0.8758992805755396, "macro avg": {"precision": 0.6544579492617668, "recall": 0.5593294689017703, "f1-score": 0.5742631392045454, "support": 1112}, "weighted avg": {"precision": 0.8394265907120946, "recall": 0.8758992805755396, "f1-score": 0.8488293704525017, "support": 1112}}, {"1": {"precision": 0.8, "recall": 0.03076923076923077, "f1-score": 0.05925925925925926, "support": 130}, "2": {"precision": 0.8861788617886179, "recall": 0.9989816700610998, "f1-score": 0.939205361416946, "support": 982}, "accuracy": 0.8857913669064749, "macro avg": {"precision": 0.843089430894309, "recall": 0.5148754504151654, "f1-score": 0.4992323103381026, "support": 1112}, "weighted avg": {"precision": 0.8761039948528981, "recall": 0.8857913669064749, "f1-score": 0.8363339645819646, "support": 1112}}]
