# Supplementary material for: Genome-wide association studies of ischemic stroke based on interpretable machine learning
Source: PeerJ Comput Sci. 2024 Nov 6;10:e2454. doi: 10.7717/peerj-cs.2454 (PMC11623107; doi:10.7717/peerj-cs.2454)
Supplement: Supplemental Information 2 — This script in Python draws "tabnet_f1_class0.png" and "logreg_f1_class0.png" figures and is provided along with the data files obtained with TabNET and logistic regression, which are used to make these plots. [file peerj-cs-10-2454-s002.zip › tabnet/res_8000]

[{"1": {"precision": 0.696969696969697, "recall": 0.17692307692307693, "f1-score": 0.28220858895705525, "support": 130}, "2": {"precision": 0.9009259259259259, "recall": 0.9898270600203459, "f1-score": 0.9432864760058168, "support": 983}, "accuracy": 0.894878706199461, "macro avg": {"precision": 0.7989478114478115, "recall": 0.5833750684717114, "f1-score": 0.612747532481436, "support": 1113}, "weighted avg": {"precision": 0.8771035451853062, "recall": 0.894878706199461, "f1-score": 0.8660716284619363, "support": 1113}}, {"1": {"precision": 0.32679738562091504, "recall": 0.3875968992248062, "f1-score": 0.35460992907801425, "support": 129}, "2": {"precision": 0.9176225234619395, "recall": 0.8952187182095626, "f1-score": 0.9062821833161689, "support": 983}, "accuracy": 0.8363309352517986, "macro avg": {"precision": 0.6222099545414272, "recall": 0.6414078087171844, "f1-score": 0.6304460561970916, "support": 1112}, "weighted avg": {"precision": 0.8490825569318207, "recall": 0.8363309352517986, "f1-score": 0.8422842329594047, "support": 1112}}, {"1": {"precision": 0.46551724137931033, "recall": 0.2076923076923077, "f1-score": 0.2872340425531915, "support": 130}, "2": {"precision": 0.9022770398481973, "recall": 0.9684317718940937, "f1-score": 0.9341846758349706, "support": 982}, "accuracy": 0.8794964028776978, "macro avg": {"precision": 0.6838971406137538, "recall": 0.5880620397932007, "f1-score": 0.6107093591940811, "support": 1112}, "weighted avg": {"precision": 0.8512169914660432, "recall": 0.8794964028776978, "f1-score": 0.8585519579153381, "support": 1112}}, {"1": {"precision": 0.6521739130434783, "recall": 0.11538461538461539, "f1-score": 0.19607843137254902, "support": 130}, "2": {"precision": 0.8943985307621671, "recall": 0.9918533604887984, "f1-score": 0.9406084017382906, "support": 982}, "accuracy": 0.8893884892086331, "macro avg": {"precision": 0.7732862219028227, "recall": 0.5536189879367068, "f1-score": 0.5683434165554199, "support": 1112}, "weighted avg": {"precision": 0.8660809045900182, "recall": 0.8893884892086331, "f1-score": 0.8535680275048856, "support": 1112}}, {"1": {"precision": 0.1164259927797834, "recall": 0.9923076923076923, "f1-score": 0.2084006462035541, "support": 130}, "2": {"precision": 0.75, "recall": 0.003054989816700611, "f1-score": 0.006085192697768763, "support": 982}, "accuracy": 0.11870503597122302, "macro avg": {"precision": 0.4332129963898917, "recall": 0.49768134106219647, "f1-score": 0.10724291945066144, "support": 1112}, "weighted avg": {"precision": 0.6759310962782121, "recall": 0.11870503597122302, "f1-score": 0.02973717916876885, "support": 1112}}]
