# Supplementary material for: Genome-wide association studies of ischemic stroke based on interpretable machine learning
Source: PeerJ Comput Sci. 2024 Nov 6;10:e2454. doi: 10.7717/peerj-cs.2454 (PMC11623107; doi:10.7717/peerj-cs.2454)
Supplement: Supplemental Information 2 — This script in Python draws "tabnet_f1_class0.png" and "logreg_f1_class0.png" figures and is provided along with the data files obtained with TabNET and logistic regression, which are used to make these plots. [file peerj-cs-10-2454-s002.zip › tabnet/res_35000]

[{"1": {"precision": 0.6153846153846154, "recall": 0.3076923076923077, "f1-score": 0.4102564102564103, "support": 130}, "2": {"precision": 0.9141221374045801, "recall": 0.9745676500508647, "f1-score": 0.9433776464795668, "support": 983}, "accuracy": 0.8966756513926325, "macro avg": {"precision": 0.7647533763945977, "recall": 0.6411299788715862, "f1-score": 0.6768170283679885, "support": 1113}, "weighted avg": {"precision": 0.8792291653806849, "recall": 0.8966756513926325, "f1-score": 0.8811083196969879, "support": 1113}}, {"1": {"precision": 0.65, "recall": 0.10077519379844961, "f1-score": 0.174496644295302, "support": 129}, "2": {"precision": 0.8937728937728938, "recall": 0.9928789420142421, "f1-score": 0.940722891566265, "support": 983}, "accuracy": 0.8893884892086331, "macro avg": {"precision": 0.7718864468864469, "recall": 0.5468270679063458, "f1-score": 0.5576097679307835, "support": 1112}, "weighted avg": {"precision": 0.8654934843334124, "recall": 0.8893884892086331, "f1-score": 0.8518351344637881, "support": 1112}}, {"1": {"precision": 0.7083333333333334, "recall": 0.13076923076923078, "f1-score": 0.2207792207792208, "support": 130}, "2": {"precision": 0.8961397058823529, "recall": 0.9928716904276986, "f1-score": 0.9420289855072465, "support": 982}, "accuracy": 0.8920863309352518, "macro avg": {"precision": 0.8022365196078431, "recall": 0.5618204605984647, "f1-score": 0.5814041031432337, "support": 1112}, "weighted avg": {"precision": 0.8741839249188885, "recall": 0.8920863309352518, "f1-score": 0.8577102180480348, "support": 1112}}, {"1": {"precision": 0.65, "recall": 0.1, "f1-score": 0.17333333333333334, "support": 130}, "2": {"precision": 0.8928571428571429, "recall": 0.9928716904276986, "f1-score": 0.9402121504339442, "support": 982}, "accuracy": 0.8884892086330936, "macro avg": {"precision": 0.7714285714285715, "recall": 0.5464358452138494, "f1-score": 0.5567727418836388, "support": 1112}, "weighted avg": {"precision": 0.8644655704008223, "recall": 0.8884892086330936, "f1-score": 0.8505590513124699, "support": 1112}}, {"1": {"precision": 0.7333333333333333, "recall": 0.08461538461538462, "f1-score": 0.15172413793103448, "support": 130}, "2": {"precision": 0.8915223336371924, "recall": 0.9959266802443992, "f1-score": 0.9408369408369409, "support": 982}, "accuracy": 0.8893884892086331, "macro avg": {"precision": 0.8124278334852628, "recall": 0.5402710324298919, "f1-score": 0.5462805393839877, "support": 1112}, "weighted avg": {"precision": 0.8730290152563456, "recall": 0.8893884892086331, "f1-score": 0.8485845448137684, "support": 1112}}]
