# Supplementary material for: Genome-wide association studies of ischemic stroke based on interpretable machine learning
Source: PeerJ Comput Sci. 2024 Nov 6;10:e2454. doi: 10.7717/peerj-cs.2454 (PMC11623107; doi:10.7717/peerj-cs.2454)
Supplement: Supplemental Information 2 — This script in Python draws "tabnet_f1_class0.png" and "logreg_f1_class0.png" figures and is provided along with the data files obtained with TabNET and logistic regression, which are used to make these plots. [file peerj-cs-10-2454-s002.zip › tabnet/res_40000]

[{"1": {"precision": 0.4166666666666667, "recall": 0.038461538461538464, "f1-score": 0.07042253521126761, "support": 130}, "2": {"precision": 0.8864668483197093, "recall": 0.9928789420142421, "f1-score": 0.9366602687140115, "support": 983}, "accuracy": 0.8814016172506739, "macro avg": {"precision": 0.651566757493188, "recall": 0.5156702402378903, "f1-score": 0.5035414019626395, "support": 1113}, "weighted avg": {"precision": 0.8315935117384914, "recall": 0.8814016172506739, "f1-score": 0.835482456175506, "support": 1113}}, {"1": {"precision": 1.0, "recall": 0.023255813953488372, "f1-score": 0.04545454545454545, "support": 129}, "2": {"precision": 0.8863841298467088, "recall": 1.0, "f1-score": 0.9397705544933078, "support": 983}, "accuracy": 0.8866906474820144, "macro avg": {"precision": 0.9431920649233544, "recall": 0.5116279069767442, "f1-score": 0.4926125499739266, "support": 1112}, "weighted avg": {"precision": 0.8995643881648514, "recall": 0.8866906474820144, "f1-score": 0.8360234635166889, "support": 1112}}, {"1": {"precision": 1.0, "recall": 0.046153846153846156, "f1-score": 0.08823529411764706, "support": 130}, "2": {"precision": 0.8878842676311031, "recall": 1.0, "f1-score": 0.9406130268199233, "support": 982}, "accuracy": 0.8884892086330936, "macro avg": {"precision": 0.9439421338155516, "recall": 0.5230769230769231, "f1-score": 0.5144241604687851, "support": 1112}, "weighted avg": {"precision": 0.9009913226742294, "recall": 0.8884892086330936, "f1-score": 0.8409645508745134, "support": 1112}}, {"1": {"precision": 0.6, "recall": 0.023076923076923078, "f1-score": 0.044444444444444446, "support": 130}, "2": {"precision": 0.8852755194218609, "recall": 0.9979633401221996, "f1-score": 0.9382479655337482, "support": 982}, "accuracy": 0.8839928057553957, "macro avg": {"precision": 0.7426377597109304, "recall": 0.5105201315995613, "f1-score": 0.4913462049890963, "support": 1112}, "weighted avg": {"precision": 0.8519249640937656, "recall": 0.8839928057553957, "f1-score": 0.8337565467013656, "support": 1112}}, {"1": {"precision": 0.5294117647058824, "recall": 0.2076923076923077, "f1-score": 0.2983425414364641, "support": 130}, "2": {"precision": 0.9029217719132894, "recall": 0.9755600814663951, "f1-score": 0.9378365149290259, "support": 982}, "accuracy": 0.8857913669064749, "macro avg": {"precision": 0.7161667683095858, "recall": 0.5916261945793514, "f1-score": 0.618089528182745, "support": 1112}, "weighted avg": {"precision": 0.859256033660625, "recall": 0.8857913669064749, "f1-score": 0.863075528819284, "support": 1112}}]
