# Supplementary material for: Genome-wide association studies of ischemic stroke based on interpretable machine learning
Source: PeerJ Comput Sci. 2024 Nov 6;10:e2454. doi: 10.7717/peerj-cs.2454 (PMC11623107; doi:10.7717/peerj-cs.2454)
Supplement: Supplemental Information 2 — This script in Python draws "tabnet_f1_class0.png" and "logreg_f1_class0.png" figures and is provided along with the data files obtained with TabNET and logistic regression, which are used to make these plots. [file peerj-cs-10-2454-s002.zip › tabnet/res_61000]

[{"1": {"precision": 0.4166666666666667, "recall": 0.07692307692307693, "f1-score": 0.12987012987012989, "support": 130}, "2": {"precision": 0.8898071625344353, "recall": 0.9857578840284842, "f1-score": 0.9353281853281853, "support": 983}, "accuracy": 0.8796046720575023, "macro avg": {"precision": 0.653236914600551, "recall": 0.5313404804757805, "f1-score": 0.5325991575991575, "support": 1113}, "weighted avg": {"precision": 0.834543672451048, "recall": 0.8796046720575023, "f1-score": 0.8412495265594995, "support": 1113}}, {"1": {"precision": 0.3333333333333333, "recall": 0.007751937984496124, "f1-score": 0.01515151515151515, "support": 129}, "2": {"precision": 0.8845807033363391, "recall": 0.9979654120040692, "f1-score": 0.9378585086042065, "support": 983}, "accuracy": 0.8830935251798561, "macro avg": {"precision": 0.6089570183348362, "recall": 0.5028586749942826, "f1-score": 0.4765050118778608, "support": 1112}, "weighted avg": {"precision": 0.8206320426075732, "recall": 0.8830935251798561, "f1-score": 0.8308178591838854, "support": 1112}}, {"1": {"precision": 0.2857142857142857, "recall": 0.015384615384615385, "f1-score": 0.029197080291970805, "support": 130}, "2": {"precision": 0.8841628959276018, "recall": 0.994908350305499, "f1-score": 0.9362721609966459, "support": 982}, "accuracy": 0.8803956834532374, "macro avg": {"precision": 0.5849385908209437, "recall": 0.5051464828450571, "f1-score": 0.48273462064430833, "support": 1112}, "weighted avg": {"precision": 0.8142003785465486, "recall": 0.8803956834532374, "f1-score": 0.8302292109142649, "support": 1112}}, {"1": {"precision": 0.5652173913043478, "recall": 0.1, "f1-score": 0.16993464052287582, "support": 130}, "2": {"precision": 0.8925619834710744, "recall": 0.9898167006109979, "f1-score": 0.9386769676484789, "support": 982}, "accuracy": 0.8857913669064749, "macro avg": {"precision": 0.7288896873877111, "recall": 0.544908350305499, "f1-score": 0.5543058040856773, "support": 1112}, "weighted avg": {"precision": 0.8542932811494247, "recall": 0.8857913669064749, "f1-score": 0.8488060121391907, "support": 1112}}, {"1": {"precision": 0.42857142857142855, "recall": 0.023076923076923078, "f1-score": 0.043795620437956206, "support": 130}, "2": {"precision": 0.8850678733031674, "recall": 0.9959266802443992, "f1-score": 0.9372304743651173, "support": 982}, "accuracy": 0.8821942446043165, "macro avg": {"precision": 0.656819650937298, "recall": 0.5095018016606612, "f1-score": 0.4905130474015368, "support": 1112}, "weighted avg": {"precision": 0.831700483181651, "recall": 0.8821942446043165, "f1-score": 0.8327821551110428, "support": 1112}}]
