# Supplementary material for: Genome-wide association studies of ischemic stroke based on interpretable machine learning
Source: PeerJ Comput Sci. 2024 Nov 6;10:e2454. doi: 10.7717/peerj-cs.2454 (PMC11623107; doi:10.7717/peerj-cs.2454)
Supplement: Supplemental Information 2 — This script in Python draws "tabnet_f1_class0.png" and "logreg_f1_class0.png" figures and is provided along with the data files obtained with TabNET and logistic regression, which are used to make these plots. [file peerj-cs-10-2454-s002.zip › tabnet/res_21000]

[{"1": {"precision": 0.40384615384615385, "recall": 0.16153846153846155, "f1-score": 0.2307692307692308, "support": 130}, "2": {"precision": 0.8972667295004713, "recall": 0.9684638860630722, "f1-score": 0.9315068493150686, "support": 983}, "accuracy": 0.8742138364779874, "macro avg": {"precision": 0.6505564416733125, "recall": 0.5650011738007669, "f1-score": 0.5811380400421496, "support": 1113}, "weighted avg": {"precision": 0.8396344969442617, "recall": 0.8742138364779874, "f1-score": 0.8496596881192384, "support": 1113}}, {"1": {"precision": 0.43478260869565216, "recall": 0.15503875968992248, "f1-score": 0.22857142857142856, "support": 129}, "2": {"precision": 0.8977485928705441, "recall": 0.9735503560528993, "f1-score": 0.9341142020497804, "support": 983}, "accuracy": 0.8785971223021583, "macro avg": {"precision": 0.6662656007830982, "recall": 0.5642945578714109, "f1-score": 0.5813428153106045, "support": 1112}, "weighted avg": {"precision": 0.844041208015723, "recall": 0.8785971223021583, "f1-score": 0.8522661644790003, "support": 1112}}, {"1": {"precision": 0.5230769230769231, "recall": 0.26153846153846155, "f1-score": 0.3487179487179487, "support": 130}, "2": {"precision": 0.9083094555873925, "recall": 0.9684317718940937, "f1-score": 0.9374075899457862, "support": 982}, "accuracy": 0.8857913669064749, "macro avg": {"precision": 0.7156931893321579, "recall": 0.6149851167162776, "f1-score": 0.6430627693318675, "support": 1112}, "weighted avg": {"precision": 0.8632732782255571, "recall": 0.8857913669064749, "f1-score": 0.8685859592267046, "support": 1112}}, {"1": {"precision": 0.5714285714285714, "recall": 0.06153846153846154, "f1-score": 0.11111111111111112, "support": 130}, "2": {"precision": 0.8888888888888888, "recall": 0.9938900203665988, "f1-score": 0.9384615384615385, "support": 982}, "accuracy": 0.8848920863309353, "macro avg": {"precision": 0.7301587301587301, "recall": 0.5277142409525302, "f1-score": 0.5247863247863248, "support": 1112}, "weighted avg": {"precision": 0.8517757222793194, "recall": 0.8848920863309353, "f1-score": 0.8417389165590605, "support": 1112}}, {"1": {"precision": 0.5714285714285714, "recall": 0.09230769230769231, "f1-score": 0.15894039735099338, "support": 130}, "2": {"precision": 0.8918423464711274, "recall": 0.9908350305498982, "f1-score": 0.9387361312108055, "support": 982}, "accuracy": 0.8857913669064749, "macro avg": {"precision": 0.7316354589498494, "recall": 0.5415713614287953, "f1-score": 0.5488382642808994, "support": 1112}, "weighted avg": {"precision": 0.8543839015470875, "recall": 0.8857913669064749, "f1-score": 0.8475729608854676, "support": 1112}}]
