# Supplementary material for: Genome-wide association studies of ischemic stroke based on interpretable machine learning
Source: PeerJ Comput Sci. 2024 Nov 6;10:e2454. doi: 10.7717/peerj-cs.2454 (PMC11623107; doi:10.7717/peerj-cs.2454)
Supplement: Supplemental Information 2 — This script in Python draws "tabnet_f1_class0.png" and "logreg_f1_class0.png" figures and is provided along with the data files obtained with TabNET and logistic regression, which are used to make these plots. [file peerj-cs-10-2454-s002.zip › tabnet/res_96000]

[{"1": {"precision": 0.6666666666666666, "recall": 0.03076923076923077, "f1-score": 0.05882352941176471, "support": 130}, "2": {"precision": 0.8861788617886179, "recall": 0.9979654120040692, "f1-score": 0.938755980861244, "support": 983}, "accuracy": 0.8849955076370171, "macro avg": {"precision": 0.7764227642276422, "recall": 0.51436732138665, "f1-score": 0.49878975513650436, "support": 1113}, "weighted avg": {"precision": 0.8605395218372669, "recall": 0.8849955076370171, "f1-score": 0.8359786055796337, "support": 1113}}, {"1": {"precision": 0.25, "recall": 0.015503875968992248, "f1-score": 0.0291970802919708, "support": 129}, "2": {"precision": 0.884963768115942, "recall": 0.9938962360122076, "f1-score": 0.9362721609966459, "support": 983}, "accuracy": 0.8803956834532374, "macro avg": {"precision": 0.567481884057971, "recall": 0.5047000559905999, "f1-score": 0.48273462064430833, "support": 1112}, "weighted avg": {"precision": 0.81130340292983, "recall": 0.8803956834532374, "f1-score": 0.8310449259148985, "support": 1112}}, {"1": {"precision": 0.2727272727272727, "recall": 0.023076923076923078, "f1-score": 0.0425531914893617, "support": 130}, "2": {"precision": 0.8846503178928247, "recall": 0.9918533604887984, "f1-score": 0.9351896303408546, "support": 982}, "accuracy": 0.8785971223021583, "macro avg": {"precision": 0.5786887953100487, "recall": 0.5074651417828607, "f1-score": 0.4888714109151081, "support": 1112}, "weighted avg": {"precision": 0.8131125518213124, "recall": 0.8785971223021583, "f1-score": 0.8308346509787196, "support": 1112}}, {"1": {"precision": 0.0, "recall": 0.0, "f1-score": 0.0, "support": 130}, "2": {"precision": 0.8828828828828829, "recall": 0.9979633401221996, "f1-score": 0.9369024856596558, "support": 982}, "accuracy": 0.8812949640287769, "macro avg": {"precision": 0.44144144144144143, "recall": 0.4989816700610998, "f1-score": 0.4684512428298279, "support": 1112}, "weighted avg": {"precision": 0.7796681573659991, "recall": 0.8812949640287769, "f1-score": 0.8273725188109551, "support": 1112}}, {"1": {"precision": 0.0, "recall": 0.0, "f1-score": 0.0, "support": 130}, "2": {"precision": 0.8830935251798561, "recall": 1.0, "f1-score": 0.9379178605539636, "support": 982}, "accuracy": 0.8830935251798561, "macro avg": {"precision": 0.44154676258992803, "recall": 0.5, "f1-score": 0.4689589302769818, "support": 1112}, "weighted avg": {"precision": 0.7798541742145851, "recall": 0.8830935251798561, "f1-score": 0.8282691898057485, "support": 1112}}]
