# Supplementary material for: Genome-wide association studies of ischemic stroke based on interpretable machine learning
Source: PeerJ Comput Sci. 2024 Nov 6;10:e2454. doi: 10.7717/peerj-cs.2454 (PMC11623107; doi:10.7717/peerj-cs.2454)
Supplement: Supplemental Information 2 — This script in Python draws "tabnet_f1_class0.png" and "logreg_f1_class0.png" figures and is provided along with the data files obtained with TabNET and logistic regression, which are used to make these plots. [file peerj-cs-10-2454-s002.zip › tabnet/res_28000]

[{"1": {"precision": 0.45, "recall": 0.13846153846153847, "f1-score": 0.21176470588235297, "support": 130}, "2": {"precision": 0.8956197576887233, "recall": 0.9776195320447609, "f1-score": 0.9348249027237354, "support": 983}, "accuracy": 0.8796046720575023, "macro avg": {"precision": 0.6728098788443616, "recall": 0.5580405352531497, "f1-score": 0.5732948043030441, "support": 1113}, "weighted avg": {"precision": 0.8435707293872552, "recall": 0.8796046720575023, "f1-score": 0.8503704322930259, "support": 1113}}, {"1": {"precision": 0.6, "recall": 0.09302325581395349, "f1-score": 0.1610738255033557, "support": 129}, "2": {"precision": 0.8928571428571429, "recall": 0.9918616480162767, "f1-score": 0.9397590361445785, "support": 983}, "accuracy": 0.887589928057554, "macro avg": {"precision": 0.7464285714285714, "recall": 0.5424424519151151, "f1-score": 0.5504164308239671, "support": 1112}, "weighted avg": {"precision": 0.8588836073997944, "recall": 0.887589928057554, "f1-score": 0.8494259496583215, "support": 1112}}, {"1": {"precision": 0.65, "recall": 0.1, "f1-score": 0.17333333333333334, "support": 130}, "2": {"precision": 0.8928571428571429, "recall": 0.9928716904276986, "f1-score": 0.9402121504339442, "support": 982}, "accuracy": 0.8884892086330936, "macro avg": {"precision": 0.7714285714285715, "recall": 0.5464358452138494, "f1-score": 0.5567727418836388, "support": 1112}, "weighted avg": {"precision": 0.8644655704008223, "recall": 0.8884892086330936, "f1-score": 0.8505590513124699, "support": 1112}}, {"1": {"precision": 0.6666666666666666, "recall": 0.13846153846153847, "f1-score": 0.22929936305732485, "support": 130}, "2": {"precision": 0.896774193548387, "recall": 0.9908350305498982, "f1-score": 0.9414610546686019, "support": 982}, "accuracy": 0.8911870503597122, "macro avg": {"precision": 0.7817204301075269, "recall": 0.5646482845057184, "f1-score": 0.5853802088629634, "support": 1112}, "weighted avg": {"precision": 0.8698731337510637, "recall": 0.8911870503597122, "f1-score": 0.8582047418003771, "support": 1112}}, {"1": {"precision": 0.7, "recall": 0.1076923076923077, "f1-score": 0.18666666666666665, "support": 130}, "2": {"precision": 0.8937728937728938, "recall": 0.9938900203665988, "f1-score": 0.9411764705882353, "support": 982}, "accuracy": 0.8902877697841727, "macro avg": {"precision": 0.7968864468864469, "recall": 0.5507911640294533, "f1-score": 0.563921568627451, "support": 1112}, "weighted avg": {"precision": 0.8711195878462066, "recall": 0.8902877697841727, "f1-score": 0.8529693891945267, "support": 1112}}]
