# Supplementary material for: Genome-wide association studies of ischemic stroke based on interpretable machine learning
Source: PeerJ Comput Sci. 2024 Nov 6;10:e2454. doi: 10.7717/peerj-cs.2454 (PMC11623107; doi:10.7717/peerj-cs.2454)
Supplement: Supplemental Information 2 — This script in Python draws "tabnet_f1_class0.png" and "logreg_f1_class0.png" figures and is provided along with the data files obtained with TabNET and logistic regression, which are used to make these plots. [file peerj-cs-10-2454-s002.zip › tabnet/res_4000]

[{"1": {"precision": 0.6060606060606061, "recall": 0.15384615384615385, "f1-score": 0.24539877300613497, "support": 130}, "2": {"precision": 0.8981481481481481, "recall": 0.9867751780264497, "f1-score": 0.9403780901599613, "support": 983}, "accuracy": 0.889487870619946, "macro avg": {"precision": 0.7521043771043772, "recall": 0.5703106659363018, "f1-score": 0.5928884315830482, "support": 1113}, "weighted avg": {"precision": 0.8640319033400794, "recall": 0.889487870619946, "f1-score": 0.8592035068445998, "support": 1113}}, {"1": {"precision": 0.5070422535211268, "recall": 0.27906976744186046, "f1-score": 0.35999999999999993, "support": 129}, "2": {"precision": 0.9106628242074928, "recall": 0.9643947100712106, "f1-score": 0.9367588932806323, "support": 983}, "accuracy": 0.8848920863309353, "macro avg": {"precision": 0.7088525388643098, "recall": 0.6217322387565355, "f1-score": 0.6483794466403161, "support": 1112}, "weighted avg": {"precision": 0.8638399342627614, "recall": 0.8848920863309353, "f1-score": 0.869850712315523, "support": 1112}}, {"1": {"precision": 0.3783783783783784, "recall": 0.2153846153846154, "f1-score": 0.27450980392156865, "support": 130}, "2": {"precision": 0.9017341040462428, "recall": 0.9531568228105907, "f1-score": 0.9267326732673267, "support": 982}, "accuracy": 0.8669064748201439, "macro avg": {"precision": 0.6400562412123105, "recall": 0.5842707190976031, "f1-score": 0.6006212385944476, "support": 1112}, "weighted avg": {"precision": 0.8405504310814744, "recall": 0.8669064748201439, "f1-score": 0.8504835968150348, "support": 1112}}, {"1": {"precision": 0.43820224719101125, "recall": 0.3, "f1-score": 0.3561643835616438, "support": 130}, "2": {"precision": 0.9110459433040078, "recall": 0.9490835030549898, "f1-score": 0.9296758104738154, "support": 982}, "accuracy": 0.8732014388489209, "macro avg": {"precision": 0.6746240952475095, "recall": 0.6245417515274949, "f1-score": 0.6429200970177296, "support": 1112}, "weighted avg": {"precision": 0.85576745365051, "recall": 0.8732014388489209, "f1-score": 0.8626286112844429, "support": 1112}}, {"1": {"precision": 0.5066666666666667, "recall": 0.2923076923076923, "f1-score": 0.3707317073170732, "support": 130}, "2": {"precision": 0.9112825458052073, "recall": 0.9623217922606925, "f1-score": 0.9361069836552749, "support": 982}, "accuracy": 0.8839928057553957, "macro avg": {"precision": 0.708974606235937, "recall": 0.6273147422841924, "f1-score": 0.6534193454861741, "support": 1112}, "weighted avg": {"precision": 0.8639803297188672, "recall": 0.8839928057553957, "f1-score": 0.870010953148111, "support": 1112}}]
