# Supplementary material for: Genome-wide association studies of ischemic stroke based on interpretable machine learning
Source: PeerJ Comput Sci. 2024 Nov 6;10:e2454. doi: 10.7717/peerj-cs.2454 (PMC11623107; doi:10.7717/peerj-cs.2454)
Supplement: Supplemental Information 2 — This script in Python draws "tabnet_f1_class0.png" and "logreg_f1_class0.png" figures and is provided along with the data files obtained with TabNET and logistic regression, which are used to make these plots. [file peerj-cs-10-2454-s002.zip › tabnet/res_50000]

[{"1": {"precision": 0.8, "recall": 0.03076923076923077, "f1-score": 0.05925925925925926, "support": 130}, "2": {"precision": 0.8862815884476535, "recall": 0.9989827060020345, "f1-score": 0.9392635102821616, "support": 983}, "accuracy": 0.8858939802336029, "macro avg": {"precision": 0.8431407942238267, "recall": 0.5148759683856327, "f1-score": 0.4992613847707104, "support": 1113}, "weighted avg": {"precision": 0.876203774882339, "recall": 0.8858939802336029, "f1-score": 0.8364777487071595, "support": 1113}}, {"1": {"precision": 1.0, "recall": 0.015503875968992248, "f1-score": 0.030534351145038167, "support": 129}, "2": {"precision": 0.8855855855855855, "recall": 1.0, "f1-score": 0.9393215480172001, "support": 983}, "accuracy": 0.8857913669064749, "macro avg": {"precision": 0.9427927927927928, "recall": 0.5077519379844961, "f1-score": 0.4849279495811192, "support": 1112}, "weighted avg": {"precision": 0.8988584807829412, "recall": 0.8857913669064749, "f1-score": 0.8338956951426418, "support": 1112}}, {"1": {"precision": 0.65, "recall": 0.1, "f1-score": 0.17333333333333334, "support": 130}, "2": {"precision": 0.8928571428571429, "recall": 0.9928716904276986, "f1-score": 0.9402121504339442, "support": 982}, "accuracy": 0.8884892086330936, "macro avg": {"precision": 0.7714285714285715, "recall": 0.5464358452138494, "f1-score": 0.5567727418836388, "support": 1112}, "weighted avg": {"precision": 0.8644655704008223, "recall": 0.8884892086330936, "f1-score": 0.8505590513124699, "support": 1112}}, {"1": {"precision": 1.0, "recall": 0.007692307692307693, "f1-score": 0.015267175572519085, "support": 130}, "2": {"precision": 0.8838883888388839, "recall": 1.0, "f1-score": 0.9383659818442427, "support": 982}, "accuracy": 0.8839928057553957, "macro avg": {"precision": 0.941944194419442, "recall": 0.5038461538461538, "f1-score": 0.4768165787083809, "support": 1112}, "weighted avg": {"precision": 0.8974625879854172, "recall": 0.8839928057553957, "f1-score": 0.8304497544923326, "support": 1112}}, {"1": {"precision": 1.0, "recall": 0.007692307692307693, "f1-score": 0.015267175572519085, "support": 130}, "2": {"precision": 0.8838883888388839, "recall": 1.0, "f1-score": 0.9383659818442427, "support": 982}, "accuracy": 0.8839928057553957, "macro avg": {"precision": 0.941944194419442, "recall": 0.5038461538461538, "f1-score": 0.4768165787083809, "support": 1112}, "weighted avg": {"precision": 0.8974625879854172, "recall": 0.8839928057553957, "f1-score": 0.8304497544923326, "support": 1112}}]
