# Supplementary material for: Genome-wide association studies of ischemic stroke based on interpretable machine learning
Source: PeerJ Comput Sci. 2024 Nov 6;10:e2454. doi: 10.7717/peerj-cs.2454 (PMC11623107; doi:10.7717/peerj-cs.2454)
Supplement: Supplemental Information 2 — This script in Python draws "tabnet_f1_class0.png" and "logreg_f1_class0.png" figures and is provided along with the data files obtained with TabNET and logistic regression, which are used to make these plots. [file peerj-cs-10-2454-s002.zip › tabnet/res_11000]

[{"1": {"precision": 1.0, "recall": 0.09230769230769231, "f1-score": 0.16901408450704225, "support": 130}, "2": {"precision": 0.8928247048138056, "recall": 1.0, "f1-score": 0.9433781190019194, "support": 983}, "accuracy": 0.8939802336028752, "macro avg": {"precision": 0.9464123524069028, "recall": 0.5461538461538462, "f1-score": 0.5561961017544808, "support": 1113}, "weighted avg": {"precision": 0.9053429333620583, "recall": 0.8939802336028752, "f1-score": 0.8529312865811342, "support": 1113}}, {"1": {"precision": 0.42857142857142855, "recall": 0.2558139534883721, "f1-score": 0.3203883495145631, "support": 129}, "2": {"precision": 0.9072463768115943, "recall": 0.9552390640895219, "f1-score": 0.9306243805748267, "support": 983}, "accuracy": 0.8741007194244604, "macro avg": {"precision": 0.6679089026915114, "recall": 0.605526508788947, "f1-score": 0.6255063650446948, "support": 1112}, "weighted avg": {"precision": 0.8517166391110715, "recall": 0.8741007194244604, "f1-score": 0.8598326107845622, "support": 1112}}, {"1": {"precision": 0.5882352941176471, "recall": 0.15384615384615385, "f1-score": 0.24390243902439027, "support": 130}, "2": {"precision": 0.8979591836734694, "recall": 0.9857433808553971, "f1-score": 0.9398058252427185, "support": 982}, "accuracy": 0.8884892086330936, "macro avg": {"precision": 0.7430972388955582, "recall": 0.5697947673507755, "f1-score": 0.5918541321335544, "support": 1112}, "weighted avg": {"precision": 0.8617504555779146, "recall": 0.8884892086330936, "f1-score": 0.8584502135445327, "support": 1112}}, {"1": {"precision": 0.6333333333333333, "recall": 0.2923076923076923, "f1-score": 0.39999999999999997, "support": 130}, "2": {"precision": 0.9125475285171103, "recall": 0.9775967413441955, "f1-score": 0.943952802359882, "support": 982}, "accuracy": 0.8974820143884892, "macro avg": {"precision": 0.7729404309252218, "recall": 0.6349522168259439, "f1-score": 0.671976401179941, "support": 1112}, "weighted avg": {"precision": 0.8799055812384314, "recall": 0.8974820143884892, "f1-score": 0.8803611977674497, "support": 1112}}, {"1": {"precision": 0.8, "recall": 0.03076923076923077, "f1-score": 0.05925925925925926, "support": 130}, "2": {"precision": 0.8861788617886179, "recall": 0.9989816700610998, "f1-score": 0.939205361416946, "support": 982}, "accuracy": 0.8857913669064749, "macro avg": {"precision": 0.843089430894309, "recall": 0.5148754504151654, "f1-score": 0.4992323103381026, "support": 1112}, "weighted avg": {"precision": 0.8761039948528981, "recall": 0.8857913669064749, "f1-score": 0.8363339645819646, "support": 1112}}]
