# Supplementary material for: Genome-wide association studies of ischemic stroke based on interpretable machine learning
Source: PeerJ Comput Sci. 2024 Nov 6;10:e2454. doi: 10.7717/peerj-cs.2454 (PMC11623107; doi:10.7717/peerj-cs.2454)
Supplement: Supplemental Information 2 — This script in Python draws "tabnet_f1_class0.png" and "logreg_f1_class0.png" figures and is provided along with the data files obtained with TabNET and logistic regression, which are used to make these plots. [file peerj-cs-10-2454-s002.zip › tabnet/res_27000]

[{"1": {"precision": 0.4731182795698925, "recall": 0.3384615384615385, "f1-score": 0.39461883408071746, "support": 130}, "2": {"precision": 0.9156862745098039, "recall": 0.9501525940996948, "f1-score": 0.9326010983524712, "support": 983}, "accuracy": 0.8787061994609164, "macro avg": {"precision": 0.6944022770398481, "recall": 0.6443070662806166, "f1-score": 0.6636099662165943, "support": 1113}, "weighted avg": {"precision": 0.8639936964844773, "recall": 0.8787061994609164, "f1-score": 0.8697639965058153, "support": 1113}}, {"1": {"precision": 0.9333333333333333, "recall": 0.10852713178294573, "f1-score": 0.19444444444444445, "support": 129}, "2": {"precision": 0.8951686417502279, "recall": 0.9989827060020345, "f1-score": 0.9442307692307692, "support": 983}, "accuracy": 0.89568345323741, "macro avg": {"precision": 0.9142509875417806, "recall": 0.5537549188924902, "f1-score": 0.5693376068376068, "support": 1112}, "weighted avg": {"precision": 0.8995960205399947, "recall": 0.89568345323741, "f1-score": 0.8572501614093341, "support": 1112}}, {"1": {"precision": 0.6785714285714286, "recall": 0.14615384615384616, "f1-score": 0.24050632911392406, "support": 130}, "2": {"precision": 0.8976014760147601, "recall": 0.9908350305498982, "f1-score": 0.9419167473378509, "support": 982}, "accuracy": 0.8920863309352518, "macro avg": {"precision": 0.7880864522930944, "recall": 0.5684944383518722, "f1-score": 0.5912115382258875, "support": 1112}, "weighted avg": {"precision": 0.8719954452884714, "recall": 0.8920863309352518, "f1-score": 0.8599173279411687, "support": 1112}}, {"1": {"precision": 0.6666666666666666, "recall": 0.03076923076923077, "f1-score": 0.05882352941176471, "support": 130}, "2": {"precision": 0.8860759493670886, "recall": 0.9979633401221996, "f1-score": 0.9386973180076629, "support": 982}, "accuracy": 0.8848920863309353, "macro avg": {"precision": 0.7763713080168776, "recall": 0.5143662854457152, "f1-score": 0.4987604237097138, "support": 1112}, "weighted avg": {"precision": 0.8604255835837659, "recall": 0.8848920863309353, "f1-score": 0.8358343750962719, "support": 1112}}, {"1": {"precision": 0.5084745762711864, "recall": 0.23076923076923078, "f1-score": 0.31746031746031744, "support": 130}, "2": {"precision": 0.9050332383665717, "recall": 0.9704684317718941, "f1-score": 0.9366093366093365, "support": 982}, "accuracy": 0.8839928057553957, "macro avg": {"precision": 0.7067539073188791, "recall": 0.6006188312705625, "f1-score": 0.6270348270348269, "support": 1112}, "weighted avg": {"precision": 0.8586729631216077, "recall": 0.8839928057553957, "f1-score": 0.8642268073922751, "support": 1112}}]
