# Supplementary material for: Genome-wide association studies of ischemic stroke based on interpretable machine learning
Source: PeerJ Comput Sci. 2024 Nov 6;10:e2454. doi: 10.7717/peerj-cs.2454 (PMC11623107; doi:10.7717/peerj-cs.2454)
Supplement: Supplemental Information 2 — This script in Python draws "tabnet_f1_class0.png" and "logreg_f1_class0.png" figures and is provided along with the data files obtained with TabNET and logistic regression, which are used to make these plots. [file peerj-cs-10-2454-s002.zip › tabnet/res_39000]

[{"1": {"precision": 0.4, "recall": 0.07692307692307693, "f1-score": 0.12903225806451613, "support": 130}, "2": {"precision": 0.8897058823529411, "recall": 0.9847405900305188, "f1-score": 0.9348140994688556, "support": 983}, "accuracy": 0.8787061994609164, "macro avg": {"precision": 0.6448529411764705, "recall": 0.5308318334767979, "f1-score": 0.5319231787666858, "support": 1113}, "weighted avg": {"precision": 0.8325075313144125, "recall": 0.8787061994609164, "f1-score": 0.8406976220361834, "support": 1113}}, {"1": {"precision": 0.5, "recall": 0.007751937984496124, "f1-score": 0.015267175572519083, "support": 129}, "2": {"precision": 0.8846846846846846, "recall": 0.9989827060020345, "f1-score": 0.9383659818442427, "support": 983}, "accuracy": 0.8839928057553957, "macro avg": {"precision": 0.6923423423423423, "recall": 0.5033673219932653, "f1-score": 0.4768165787083809, "support": 1112}, "weighted avg": {"precision": 0.8400584937455441, "recall": 0.8839928057553957, "f1-score": 0.8312798793181164, "support": 1112}}, {"1": {"precision": 0.6590909090909091, "recall": 0.2230769230769231, "f1-score": 0.3333333333333333, "support": 130}, "2": {"precision": 0.9054307116104869, "recall": 0.984725050916497, "f1-score": 0.9434146341463415, "support": 982}, "accuracy": 0.89568345323741, "macro avg": {"precision": 0.782260810350698, "recall": 0.60390098699671, "f1-score": 0.6383739837398374, "support": 1112}, "weighted avg": {"precision": 0.8766319936900326, "recall": 0.89568345323741, "f1-score": 0.872092179914605, "support": 1112}}, {"1": {"precision": 0.42857142857142855, "recall": 0.06923076923076923, "f1-score": 0.11920529801324503, "support": 130}, "2": {"precision": 0.8890925756186985, "recall": 0.9877800407331976, "f1-score": 0.9358417752050169, "support": 982}, "accuracy": 0.8803956834532374, "macro avg": {"precision": 0.6588320020950635, "recall": 0.5285054049819834, "f1-score": 0.527523536609131, "support": 1112}, "weighted avg": {"precision": 0.835254671737273, "recall": 0.8803956834532374, "f1-score": 0.840371683446986, "support": 1112}}, {"1": {"precision": 1.0, "recall": 0.023076923076923078, "f1-score": 0.04511278195488722, "support": 130}, "2": {"precision": 0.8854824165915239, "recall": 1.0, "f1-score": 0.9392635102821616, "support": 982}, "accuracy": 0.8857913669064749, "macro avg": {"precision": 0.942741208295762, "recall": 0.5115384615384615, "f1-score": 0.4921881461185244, "support": 1112}, "weighted avg": {"precision": 0.8988702635727307, "recall": 0.8857913669064749, "f1-score": 0.8347315006755558, "support": 1112}}]
