# Supplementary material for: Genome-wide association studies of ischemic stroke based on interpretable machine learning
Source: PeerJ Comput Sci. 2024 Nov 6;10:e2454. doi: 10.7717/peerj-cs.2454 (PMC11623107; doi:10.7717/peerj-cs.2454)
Supplement: Supplemental Information 2 — This script in Python draws "tabnet_f1_class0.png" and "logreg_f1_class0.png" figures and is provided along with the data files obtained with TabNET and logistic regression, which are used to make these plots. [file peerj-cs-10-2454-s002.zip › tabnet/res_25000]

[{"1": {"precision": 0.5064935064935064, "recall": 0.3, "f1-score": 0.3768115942028985, "support": 130}, "2": {"precision": 0.9121621621621622, "recall": 0.9613428280773143, "f1-score": 0.9361069836552749, "support": 983}, "accuracy": 0.8840970350404312, "macro avg": {"precision": 0.7093278343278343, "recall": 0.6306714140386571, "f1-score": 0.6564592889290867, "support": 1113}, "weighted avg": {"precision": 0.8647794800085905, "recall": 0.8840970350404312, "f1-score": 0.870780478148708, "support": 1113}}, {"1": {"precision": 0.5681818181818182, "recall": 0.1937984496124031, "f1-score": 0.28901734104046245, "support": 129}, "2": {"precision": 0.9026217228464419, "recall": 0.9806714140386572, "f1-score": 0.940029254022428, "support": 983}, "accuracy": 0.8893884892086331, "macro avg": {"precision": 0.73540177051413, "recall": 0.5872349318255301, "f1-score": 0.6145232975314452, "support": 1112}, "weighted avg": {"precision": 0.8638242878628659, "recall": 0.8893884892086331, "f1-score": 0.8645071885775777, "support": 1112}}, {"1": {"precision": 0.8666666666666667, "recall": 0.1, "f1-score": 0.1793103448275862, "support": 130}, "2": {"precision": 0.8933454876937101, "recall": 0.9979633401221996, "f1-score": 0.9427609427609428, "support": 982}, "accuracy": 0.8929856115107914, "macro avg": {"precision": 0.8800060771801884, "recall": 0.5489816700610998, "f1-score": 0.5610356437942645, "support": 1112}, "weighted avg": {"precision": 0.8902265607750809, "recall": 0.8929856115107914, "f1-score": 0.853508624657223, "support": 1112}}, {"1": {"precision": 0.6875, "recall": 0.08461538461538462, "f1-score": 0.1506849315068493, "support": 130}, "2": {"precision": 0.8914233576642335, "recall": 0.994908350305499, "f1-score": 0.9403272377285852, "support": 982}, "accuracy": 0.8884892086330936, "macro avg": {"precision": 0.7894616788321167, "recall": 0.5397618674604417, "f1-score": 0.5455060846177172, "support": 1112}, "weighted avg": {"precision": 0.8675833967862207, "recall": 0.8884892086330936, "f1-score": 0.8480129393393535, "support": 1112}}, {"1": {"precision": 0.5333333333333333, "recall": 0.18461538461538463, "f1-score": 0.2742857142857143, "support": 130}, "2": {"precision": 0.9006560449859419, "recall": 0.9786150712830958, "f1-score": 0.9380185456320157, "support": 982}, "accuracy": 0.8857913669064749, "macro avg": {"precision": 0.7169946891596376, "recall": 0.5816152279492401, "f1-score": 0.606152129958865, "support": 1112}, "weighted avg": {"precision": 0.8577136416452592, "recall": 0.8857913669064749, "f1-score": 0.8604238800969265, "support": 1112}}]
