# Supplementary material for: Genome-wide association studies of ischemic stroke based on interpretable machine learning
Source: PeerJ Comput Sci. 2024 Nov 6;10:e2454. doi: 10.7717/peerj-cs.2454 (PMC11623107; doi:10.7717/peerj-cs.2454)
Supplement: Supplemental Information 2 — This script in Python draws "tabnet_f1_class0.png" and "logreg_f1_class0.png" figures and is provided along with the data files obtained with TabNET and logistic regression, which are used to make these plots. [file peerj-cs-10-2454-s002.zip › tabnet/res_3000]

[{"1": {"precision": 0.6133333333333333, "recall": 0.35384615384615387, "f1-score": 0.448780487804878, "support": 130}, "2": {"precision": 0.9190751445086706, "recall": 0.970498474059003, "f1-score": 0.9440870856011876, "support": 983}, "accuracy": 0.8984725965858041, "macro avg": {"precision": 0.766204238921002, "recall": 0.6621723139525785, "f1-score": 0.6964337867030328, "support": 1113}, "weighted avg": {"precision": 0.8833640614423688, "recall": 0.8984725965858041, "f1-score": 0.8862345629475307, "support": 1113}}, {"1": {"precision": 0.5396825396825397, "recall": 0.26356589147286824, "f1-score": 0.3541666666666667, "support": 129}, "2": {"precision": 0.909437559580553, "recall": 0.970498474059003, "f1-score": 0.938976377952756, "support": 983}, "accuracy": 0.8884892086330936, "macro avg": {"precision": 0.7245600496315463, "recall": 0.6170321827659356, "f1-score": 0.6465715223097114, "support": 1112}, "weighted avg": {"precision": 0.8665433171643266, "recall": 0.8884892086330936, "f1-score": 0.8711342441794596, "support": 1112}}, {"1": {"precision": 0.1724137931034483, "recall": 0.11538461538461539, "f1-score": 0.13824884792626727, "support": 130}, "2": {"precision": 0.8878048780487805, "recall": 0.9266802443991853, "f1-score": 0.9068261086198306, "support": 982}, "accuracy": 0.8318345323741008, "macro avg": {"precision": 0.5301093355761144, "recall": 0.5210324298919004, "f1-score": 0.522537478273049, "support": 1112}, "weighted avg": {"precision": 0.8041710281900636, "recall": 0.8318345323741008, "f1-score": 0.8169744504452233, "support": 1112}}, {"1": {"precision": 0.41025641025641024, "recall": 0.24615384615384617, "f1-score": 0.3076923076923077, "support": 130}, "2": {"precision": 0.9052224371373307, "recall": 0.9531568228105907, "f1-score": 0.9285714285714286, "support": 982}, "accuracy": 0.8705035971223022, "macro avg": {"precision": 0.6577394236968706, "recall": 0.5996553344822184, "f1-score": 0.6181318681318682, "support": 1112}, "weighted avg": {"precision": 0.8473577037789498, "recall": 0.8705035971223022, "f1-score": 0.8559866392600206, "support": 1112}}, {"1": {"precision": 0.6226415094339622, "recall": 0.25384615384615383, "f1-score": 0.36065573770491804, "support": 130}, "2": {"precision": 0.9084041548630784, "recall": 0.9796334012219959, "f1-score": 0.9426751592356688, "support": 982}, "accuracy": 0.8947841726618705, "macro avg": {"precision": 0.7655228321485203, "recall": 0.6167397775340748, "f1-score": 0.6516654484702934, "support": 1112}, "weighted avg": {"precision": 0.8749966513506816, "recall": 0.8947841726618705, "f1-score": 0.8746333203876493, "support": 1112}}]
