# Supplementary material for: Genome-wide association studies of ischemic stroke based on interpretable machine learning
Source: PeerJ Comput Sci. 2024 Nov 6;10:e2454. doi: 10.7717/peerj-cs.2454 (PMC11623107; doi:10.7717/peerj-cs.2454)
Supplement: Supplemental Information 2 — This script in Python draws "tabnet_f1_class0.png" and "logreg_f1_class0.png" figures and is provided along with the data files obtained with TabNET and logistic regression, which are used to make these plots. [file peerj-cs-10-2454-s002.zip › tabnet/res_101000]

[{"1": {"precision": 0.6, "recall": 0.06923076923076923, "f1-score": 0.12413793103448277, "support": 130}, "2": {"precision": 0.8897996357012751, "recall": 0.9938962360122076, "f1-score": 0.9389716482460356, "support": 983}, "accuracy": 0.8858939802336029, "macro avg": {"precision": 0.7448998178506375, "recall": 0.5315635026214884, "f1-score": 0.5315547896402592, "support": 1113}, "weighted avg": {"precision": 0.8559506216481163, "recall": 0.8858939802336029, "f1-score": 0.8437978987065012, "support": 1113}}, {"1": {"precision": 0.5111111111111111, "recall": 0.17829457364341086, "f1-score": 0.26436781609195403, "support": 129}, "2": {"precision": 0.9006560449859419, "recall": 0.9776195320447609, "f1-score": 0.9375609756097562, "support": 983}, "accuracy": 0.8848920863309353, "macro avg": {"precision": 0.7058835780485264, "recall": 0.5779570528440859, "f1-score": 0.600964395850855, "support": 1112}, "weighted avg": {"precision": 0.8554660301749228, "recall": 0.8848920863309353, "f1-score": 0.8594657259894356, "support": 1112}}, {"1": {"precision": 0.11690647482014388, "recall": 1.0, "f1-score": 0.20933977455716588, "support": 130}, "2": {"precision": 0.0, "recall": 0.0, "f1-score": 0.0, "support": 982}, "accuracy": 0.11690647482014388, "macro avg": {"precision": 0.05845323741007194, "recall": 0.5, "f1-score": 0.10466988727858294, "support": 1112}, "weighted avg": {"precision": 0.013667123854872936, "recall": 0.11690647482014388, "f1-score": 0.02447317508312191, "support": 1112}}, {"1": {"precision": 0.3333333333333333, "recall": 0.03076923076923077, "f1-score": 0.056338028169014086, "support": 130}, "2": {"precision": 0.8854545454545455, "recall": 0.9918533604887984, "f1-score": 0.9356388088376562, "support": 982}, "accuracy": 0.8794964028776978, "macro avg": {"precision": 0.6093939393939394, "recall": 0.5113112956290146, "f1-score": 0.49598841850333514, "support": 1112}, "weighted avg": {"precision": 0.8209080008720296, "recall": 0.8794964028776978, "f1-score": 0.8328428542630847, "support": 1112}}, {"1": {"precision": 0.0, "recall": 0.0, "f1-score": 0.0, "support": 130}, "2": {"precision": 0.8830935251798561, "recall": 1.0, "f1-score": 0.9379178605539636, "support": 982}, "accuracy": 0.8830935251798561, "macro avg": {"precision": 0.44154676258992803, "recall": 0.5, "f1-score": 0.4689589302769818, "support": 1112}, "weighted avg": {"precision": 0.7798541742145851, "recall": 0.8830935251798561, "f1-score": 0.8282691898057485, "support": 1112}}]
