# Supplementary material for: Genome-wide association studies of ischemic stroke based on interpretable machine learning
Source: PeerJ Comput Sci. 2024 Nov 6;10:e2454. doi: 10.7717/peerj-cs.2454 (PMC11623107; doi:10.7717/peerj-cs.2454)
Supplement: Supplemental Information 2 — This script in Python draws "tabnet_f1_class0.png" and "logreg_f1_class0.png" figures and is provided along with the data files obtained with TabNET and logistic regression, which are used to make these plots. [file peerj-cs-10-2454-s002.zip › tabnet/res_107000]

[{"1": {"precision": 1.0, "recall": 0.023076923076923078, "f1-score": 0.04511278195488722, "support": 130}, "2": {"precision": 0.8855855855855855, "recall": 1.0, "f1-score": 0.9393215480172001, "support": 983}, "accuracy": 0.8858939802336029, "macro avg": {"precision": 0.9427927927927928, "recall": 0.5115384615384615, "f1-score": 0.4922171649860437, "support": 1113}, "weighted avg": {"precision": 0.8989493536663347, "recall": 0.8858939802336029, "f1-score": 0.834876678665807, "support": 1113}}, {"1": {"precision": 0.8, "recall": 0.031007751937984496, "f1-score": 0.059701492537313425, "support": 129}, "2": {"precision": 0.8870822041553749, "recall": 0.9989827060020345, "f1-score": 0.939712918660287, "support": 983}, "accuracy": 0.8866906474820144, "macro avg": {"precision": 0.8435411020776875, "recall": 0.5149952289700095, "f1-score": 0.4997072055988002, "support": 1112}, "weighted avg": {"precision": 0.8769800419826741, "recall": 0.8866906474820144, "f1-score": 0.8376252622125681, "support": 1112}}, {"1": {"precision": 0.5454545454545454, "recall": 0.046153846153846156, "f1-score": 0.0851063829787234, "support": 130}, "2": {"precision": 0.8873751135331517, "recall": 0.994908350305499, "f1-score": 0.9380700912145943, "support": 982}, "accuracy": 0.8839928057553957, "macro avg": {"precision": 0.7164148294938486, "recall": 0.5205310982296726, "f1-score": 0.5115882370966588, "support": 1112}, "weighted avg": {"precision": 0.8474023852505809, "recall": 0.8839928057553957, "f1-score": 0.8383531109352208, "support": 1112}}, {"1": {"precision": 0.6, "recall": 0.046153846153846156, "f1-score": 0.08571428571428573, "support": 130}, "2": {"precision": 0.8874773139745916, "recall": 0.9959266802443992, "f1-score": 0.9385796545105566, "support": 982}, "accuracy": 0.8848920863309353, "macro avg": {"precision": 0.7437386569872958, "recall": 0.5210402631991227, "f1-score": 0.5121469701124212, "support": 1112}, "weighted avg": {"precision": 0.8538693546070584, "recall": 0.8848920863309353, "f1-score": 0.8388741707484026, "support": 1112}}, {"1": {"precision": 0.3333333333333333, "recall": 0.007692307692307693, "f1-score": 0.015037593984962405, "support": 130}, "2": {"precision": 0.8836789900811542, "recall": 0.9979633401221996, "f1-score": 0.937350549976088, "support": 982}, "accuracy": 0.8821942446043165, "macro avg": {"precision": 0.6085061617072438, "recall": 0.5028278239072537, "f1-score": 0.4761940719805252, "support": 1112}, "weighted avg": {"precision": 0.8193400194181897, "recall": 0.8821942446043165, "f1-score": 0.829526193610219, "support": 1112}}]
