# Supplementary material for: Genome-wide association studies of ischemic stroke based on interpretable machine learning
Source: PeerJ Comput Sci. 2024 Nov 6;10:e2454. doi: 10.7717/peerj-cs.2454 (PMC11623107; doi:10.7717/peerj-cs.2454)
Supplement: Supplemental Information 2 — This script in Python draws "tabnet_f1_class0.png" and "logreg_f1_class0.png" figures and is provided along with the data files obtained with TabNET and logistic regression, which are used to make these plots. [file peerj-cs-10-2454-s002.zip › tabnet/res_17000]

[{"1": {"precision": 0.8490566037735849, "recall": 0.34615384615384615, "f1-score": 0.4918032786885246, "support": 130}, "2": {"precision": 0.9198113207547169, "recall": 0.9918616480162767, "f1-score": 0.9544787077826725, "support": 983}, "accuracy": 0.9164420485175202, "macro avg": {"precision": 0.8844339622641509, "recall": 0.6690077470850615, "f1-score": 0.7231409932355986, "support": 1113}, "weighted avg": {"precision": 0.9115470680974419, "recall": 0.9164420485175202, "f1-score": 0.9004375525425654, "support": 1113}}, {"1": {"precision": 0.45161290322580644, "recall": 0.10852713178294573, "f1-score": 0.175, "support": 129}, "2": {"precision": 0.8936170212765957, "recall": 0.982706002034588, "f1-score": 0.9360465116279069, "support": 983}, "accuracy": 0.8812949640287769, "macro avg": {"precision": 0.6726149622512011, "recall": 0.5456165669087669, "f1-score": 0.5555232558139535, "support": 1112}, "weighted avg": {"precision": 0.8423413636969628, "recall": 0.8812949640287769, "f1-score": 0.8477596411243098, "support": 1112}}, {"1": {"precision": 0.46551724137931033, "recall": 0.4153846153846154, "f1-score": 0.43902439024390244, "support": 130}, "2": {"precision": 0.9236947791164659, "recall": 0.9368635437881874, "f1-score": 0.9302325581395349, "support": 982}, "accuracy": 0.8758992805755396, "macro avg": {"precision": 0.6946060102478882, "recall": 0.6761240795864014, "f1-score": 0.6846284741917187, "support": 1112}, "weighted avg": {"precision": 0.8701308583378417, "recall": 0.8758992805755396, "f1-score": 0.8728071428279952, "support": 1112}}, {"1": {"precision": 0.6666666666666666, "recall": 0.2, "f1-score": 0.30769230769230765, "support": 130}, "2": {"precision": 0.9030754892823858, "recall": 0.9867617107942973, "f1-score": 0.9430656934306568, "support": 982}, "accuracy": 0.8947841726618705, "macro avg": {"precision": 0.7848710779745263, "recall": 0.5933808553971487, "f1-score": 0.6253790005614822, "support": 1112}, "weighted avg": {"precision": 0.8754377672140012, "recall": 0.8947841726618705, "f1-score": 0.8687864307094469, "support": 1112}}, {"1": {"precision": 0.6292134831460674, "recall": 0.4307692307692308, "f1-score": 0.5114155251141553, "support": 130}, "2": {"precision": 0.927663734115347, "recall": 0.9663951120162932, "f1-score": 0.9466334164588529, "support": 982}, "accuracy": 0.9037769784172662, "macro avg": {"precision": 0.7784386086307071, "recall": 0.698582171392762, "f1-score": 0.7290244707865041, "support": 1112}, "weighted avg": {"precision": 0.8927729673653413, "recall": 0.9037769784172662, "f1-score": 0.8957536270030879, "support": 1112}}]
