# Supplementary material for: Genome-wide association studies of ischemic stroke based on interpretable machine learning
Source: PeerJ Comput Sci. 2024 Nov 6;10:e2454. doi: 10.7717/peerj-cs.2454 (PMC11623107; doi:10.7717/peerj-cs.2454)
Supplement: Supplemental Information 2 — This script in Python draws "tabnet_f1_class0.png" and "logreg_f1_class0.png" figures and is provided along with the data files obtained with TabNET and logistic regression, which are used to make these plots. [file peerj-cs-10-2454-s002.zip › tabnet/res_13000]

[{"1": {"precision": 0.3673469387755102, "recall": 0.27692307692307694, "f1-score": 0.3157894736842105, "support": 130}, "2": {"precision": 0.9073891625615763, "recall": 0.9369277721261444, "f1-score": 0.921921921921922, "support": 983}, "accuracy": 0.8598382749326146, "macro avg": {"precision": 0.6373680506685433, "recall": 0.6069254245246107, "f1-score": 0.6188556978030663, "support": 1113}, "weighted avg": {"precision": 0.8443114544823414, "recall": 0.8598382749326146, "f1-score": 0.851124780618326, "support": 1113}}, {"1": {"precision": 0.625, "recall": 0.15503875968992248, "f1-score": 0.2484472049689441, "support": 129}, "2": {"precision": 0.899074074074074, "recall": 0.987792472024415, "f1-score": 0.9413475521085797, "support": 983}, "accuracy": 0.8911870503597122, "macro avg": {"precision": 0.7620370370370371, "recall": 0.5714156158571687, "f1-score": 0.5948973785387619, "support": 1112}, "weighted avg": {"precision": 0.8672795097255529, "recall": 0.8911870503597122, "f1-score": 0.8609661269457982, "support": 1112}}, {"1": {"precision": 0.34838709677419355, "recall": 0.4153846153846154, "f1-score": 0.37894736842105264, "support": 130}, "2": {"precision": 0.9205851619644723, "recall": 0.8971486761710794, "f1-score": 0.9087158329035585, "support": 982}, "accuracy": 0.8408273381294964, "macro avg": {"precision": 0.6344861293693329, "recall": 0.6562666457778474, "f1-score": 0.6438316006623056, "support": 1112}, "weighted avg": {"precision": 0.8536915032641699, "recall": 0.8408273381294964, "f1-score": 0.8467824692500282, "support": 1112}}, {"1": {"precision": 0.7083333333333334, "recall": 0.13076923076923078, "f1-score": 0.2207792207792208, "support": 130}, "2": {"precision": 0.8961397058823529, "recall": 0.9928716904276986, "f1-score": 0.9420289855072465, "support": 982}, "accuracy": 0.8920863309352518, "macro avg": {"precision": 0.8022365196078431, "recall": 0.5618204605984647, "f1-score": 0.5814041031432337, "support": 1112}, "weighted avg": {"precision": 0.8741839249188885, "recall": 0.8920863309352518, "f1-score": 0.8577102180480348, "support": 1112}}, {"1": {"precision": 0.2978723404255319, "recall": 0.1076923076923077, "f1-score": 0.15819209039548024, "support": 130}, "2": {"precision": 0.8910798122065727, "recall": 0.9663951120162932, "f1-score": 0.927210552027357, "support": 982}, "accuracy": 0.8660071942446043, "macro avg": {"precision": 0.5944760763160524, "recall": 0.5370437098543005, "f1-score": 0.5427013212114187, "support": 1112}, "weighted avg": {"precision": 0.8217300178436813, "recall": 0.8660071942446043, "f1-score": 0.8373073146063643, "support": 1112}}]
