# Supplementary material for: Genome-wide association studies of ischemic stroke based on interpretable machine learning
Source: PeerJ Comput Sci. 2024 Nov 6;10:e2454. doi: 10.7717/peerj-cs.2454 (PMC11623107; doi:10.7717/peerj-cs.2454)
Supplement: Supplemental Information 2 — This script in Python draws "tabnet_f1_class0.png" and "logreg_f1_class0.png" figures and is provided along with the data files obtained with TabNET and logistic regression, which are used to make these plots. [file peerj-cs-10-2454-s002.zip › tabnet/res_49000]

[{"1": {"precision": 0.9090909090909091, "recall": 0.07692307692307693, "f1-score": 0.14184397163120568, "support": 130}, "2": {"precision": 0.8911070780399274, "recall": 0.9989827060020345, "f1-score": 0.9419664268585132, "support": 983}, "accuracy": 0.8912848158131177, "macro avg": {"precision": 0.9000989935654182, "recall": 0.5379528914625558, "f1-score": 0.5419051992448595, "support": 1113}, "weighted avg": {"precision": 0.893207615359449, "recall": 0.8912848158131177, "f1-score": 0.8485109738670037, "support": 1113}}, {"1": {"precision": 0.4444444444444444, "recall": 0.031007751937984496, "f1-score": 0.05797101449275362, "support": 129}, "2": {"precision": 0.886672710788758, "recall": 0.9949135300101729, "f1-score": 0.9376797698945349, "support": 983}, "accuracy": 0.8830935251798561, "macro avg": {"precision": 0.6655585776166012, "recall": 0.5129606409740787, "f1-score": 0.4978253921936443, "support": 1112}, "weighted avg": {"precision": 0.8353710503944987, "recall": 0.8830935251798561, "f1-score": 0.8356272254279614, "support": 1112}}, {"1": {"precision": 0.5625, "recall": 0.06923076923076923, "f1-score": 0.12328767123287672, "support": 130}, "2": {"precision": 0.8895985401459854, "recall": 0.9928716904276986, "f1-score": 0.9384023099133783, "support": 982}, "accuracy": 0.8848920863309353, "macro avg": {"precision": 0.7260492700729927, "recall": 0.5310512298292339, "f1-score": 0.5308449905731275, "support": 1112}, "weighted avg": {"precision": 0.8513586028987029, "recall": 0.8848920863309353, "f1-score": 0.8431101309309454, "support": 1112}}, {"1": {"precision": 0.45, "recall": 0.06923076923076923, "f1-score": 0.12, "support": 130}, "2": {"precision": 0.8891941391941391, "recall": 0.9887983706720977, "f1-score": 0.9363548698167791, "support": 982}, "accuracy": 0.8812949640287769, "macro avg": {"precision": 0.6695970695970695, "recall": 0.5290145699514335, "f1-score": 0.5281774349083895, "support": 1112}, "weighted avg": {"precision": 0.8378495006192848, "recall": 0.8812949640287769, "f1-score": 0.8409176997842419, "support": 1112}}, {"1": {"precision": 0.5714285714285714, "recall": 0.03076923076923077, "f1-score": 0.05839416058394161, "support": 130}, "2": {"precision": 0.885972850678733, "recall": 0.9969450101832994, "f1-score": 0.9381887877335889, "support": 982}, "accuracy": 0.8839928057553957, "macro avg": {"precision": 0.7287007110536522, "recall": 0.5138571204762651, "f1-score": 0.4982914741587653, "support": 1112}, "weighted avg": {"precision": 0.8492005878167538, "recall": 0.8839928057553957, "f1-score": 0.8353350993078208, "support": 1112}}]
