# Supplementary material for: Genome-wide association studies of ischemic stroke based on interpretable machine learning
Source: PeerJ Comput Sci. 2024 Nov 6;10:e2454. doi: 10.7717/peerj-cs.2454 (PMC11623107; doi:10.7717/peerj-cs.2454)
Supplement: Supplemental Information 2 — This script in Python draws "tabnet_f1_class0.png" and "logreg_f1_class0.png" figures and is provided along with the data files obtained with TabNET and logistic regression, which are used to make these plots. [file peerj-cs-10-2454-s002.zip › tabnet/res_62000]

[{"1": {"precision": 0.5, "recall": 0.13076923076923078, "f1-score": 0.20731707317073172, "support": 130}, "2": {"precision": 0.8952734012974977, "recall": 0.982706002034588, "f1-score": 0.9369544131910765, "support": 983}, "accuracy": 0.8831985624438454, "macro avg": {"precision": 0.6976367006487488, "recall": 0.5567376164019094, "f1-score": 0.5721357431809041, "support": 1113}, "weighted avg": {"precision": 0.8491048997982392, "recall": 0.8831985624438454, "f1-score": 0.8517317229820516, "support": 1113}}, {"1": {"precision": 0.6666666666666666, "recall": 0.031007751937984496, "f1-score": 0.05925925925925926, "support": 129}, "2": {"precision": 0.8869801084990958, "recall": 0.9979654120040692, "f1-score": 0.9392053614169459, "support": 983}, "accuracy": 0.8857913669064749, "macro avg": {"precision": 0.7768233875828812, "recall": 0.5144865819710268, "f1-score": 0.49923231033810256, "support": 1112}, "weighted avg": {"precision": 0.8614221642577439, "recall": 0.8857913669064749, "f1-score": 0.8371252830191566, "support": 1112}}, {"1": {"precision": 0.7777777777777778, "recall": 0.05384615384615385, "f1-score": 0.10071942446043165, "support": 130}, "2": {"precision": 0.8884859474161378, "recall": 0.9979633401221996, "f1-score": 0.9400479616306954, "support": 982}, "accuracy": 0.887589928057554, "macro avg": {"precision": 0.8331318625969578, "recall": 0.5259047469841767, "f1-score": 0.5203836930455635, "support": 1112}, "weighted avg": {"precision": 0.8755434455699267, "recall": 0.887589928057554, "f1-score": 0.8419250211341717, "support": 1112}}, {"1": {"precision": 0.0, "recall": 0.0, "f1-score": 0.0, "support": 130}, "2": {"precision": 0.8828828828828829, "recall": 0.9979633401221996, "f1-score": 0.9369024856596558, "support": 982}, "accuracy": 0.8812949640287769, "macro avg": {"precision": 0.44144144144144143, "recall": 0.4989816700610998, "f1-score": 0.4684512428298279, "support": 1112}, "weighted avg": {"precision": 0.7796681573659991, "recall": 0.8812949640287769, "f1-score": 0.8273725188109551, "support": 1112}}, {"1": {"precision": 0.7142857142857143, "recall": 0.038461538461538464, "f1-score": 0.07299270072992702, "support": 130}, "2": {"precision": 0.8868778280542986, "recall": 0.9979633401221996, "f1-score": 0.9391471011020603, "support": 982}, "accuracy": 0.8857913669064749, "macro avg": {"precision": 0.8005817711700065, "recall": 0.518212439291869, "f1-score": 0.5060699009159937, "support": 1112}, "weighted avg": {"precision": 0.8667006924518562, "recall": 0.8857913669064749, "f1-score": 0.8378880435045987, "support": 1112}}]
