# Supplementary material for: Genome-wide association studies of ischemic stroke based on interpretable machine learning
Source: PeerJ Comput Sci. 2024 Nov 6;10:e2454. doi: 10.7717/peerj-cs.2454 (PMC11623107; doi:10.7717/peerj-cs.2454)
Supplement: Supplemental Information 2 — This script in Python draws "tabnet_f1_class0.png" and "logreg_f1_class0.png" figures and is provided along with the data files obtained with TabNET and logistic regression, which are used to make these plots. [file peerj-cs-10-2454-s002.zip › tabnet/res_63000]

[{"1": {"precision": 1.0, "recall": 0.046153846153846156, "f1-score": 0.08823529411764706, "support": 130}, "2": {"precision": 0.8879855465221319, "recall": 1.0, "f1-score": 0.9406698564593301, "support": 983}, "accuracy": 0.8885893980233602, "macro avg": {"precision": 0.943992773261066, "recall": 0.5230769230769231, "f1-score": 0.5144525752884885, "support": 1113}, "weighted avg": {"precision": 0.9010689957154139, "recall": 0.8885893980233602, "f1-score": 0.8411042741552701, "support": 1113}}, {"1": {"precision": 0.3013698630136986, "recall": 0.34108527131782945, "f1-score": 0.31999999999999995, "support": 129}, "2": {"precision": 0.912008281573499, "recall": 0.896236012207528, "f1-score": 0.9040533606977937, "support": 983}, "accuracy": 0.8318345323741008, "macro avg": {"precision": 0.6066890722935988, "recall": 0.6186606417626788, "f1-score": 0.6120266803488968, "support": 1112}, "weighted avg": {"precision": 0.8411698319384142, "recall": 0.8318345323741008, "f1-score": 0.8362989690341108, "support": 1112}}, {"1": {"precision": 0.4666666666666667, "recall": 0.05384615384615385, "f1-score": 0.09655172413793103, "support": 130}, "2": {"precision": 0.8878760255241568, "recall": 0.9918533604887984, "f1-score": 0.936988936988937, "support": 982}, "accuracy": 0.8821942446043165, "macro avg": {"precision": 0.6772713460954117, "recall": 0.5228497571674761, "f1-score": 0.516770330563434, "support": 1112}, "weighted avg": {"precision": 0.8386339242188746, "recall": 0.8821942446043165, "f1-score": 0.838736385126859, "support": 1112}}, {"1": {"precision": 0.4864864864864865, "recall": 0.13846153846153847, "f1-score": 0.21556886227544908, "support": 130}, "2": {"precision": 0.8958139534883721, "recall": 0.9806517311608961, "f1-score": 0.9363150218765192, "support": 982}, "accuracy": 0.8821942446043165, "macro avg": {"precision": 0.6911502199874293, "recall": 0.5595566348112173, "f1-score": 0.5759419420759841, "support": 1112}, "weighted avg": {"precision": 0.8479609222741228, "recall": 0.8821942446043165, "f1-score": 0.8520551291174012, "support": 1112}}, {"1": {"precision": 0.5, "recall": 0.1, "f1-score": 0.16666666666666669, "support": 130}, "2": {"precision": 0.8922651933701657, "recall": 0.9867617107942973, "f1-score": 0.937137330754352, "support": 982}, "accuracy": 0.8830935251798561, "macro avg": {"precision": 0.6961325966850829, "recall": 0.5433808553971486, "f1-score": 0.5519019987105094, "support": 1112}, "weighted avg": {"precision": 0.8464068524186176, "recall": 0.8830935251798561, "f1-score": 0.8470643214635255, "support": 1112}}]
