# Supplementary material for: Genome-wide association studies of ischemic stroke based on interpretable machine learning
Source: PeerJ Comput Sci. 2024 Nov 6;10:e2454. doi: 10.7717/peerj-cs.2454 (PMC11623107; doi:10.7717/peerj-cs.2454)
Supplement: Supplemental Information 2 — This script in Python draws "tabnet_f1_class0.png" and "logreg_f1_class0.png" figures and is provided along with the data files obtained with TabNET and logistic regression, which are used to make these plots. [file peerj-cs-10-2454-s002.zip › tabnet/res_31000]

[{"1": {"precision": 0.47619047619047616, "recall": 0.07692307692307693, "f1-score": 0.13245033112582782, "support": 130}, "2": {"precision": 0.8901098901098901, "recall": 0.9888097660223805, "f1-score": 0.9368674698795181, "support": 983}, "accuracy": 0.8823000898472596, "macro avg": {"precision": 0.6831501831501832, "recall": 0.5328664214727287, "f1-score": 0.534658900502673, "support": 1113}, "weighted avg": {"precision": 0.8417635075317016, "recall": 0.8823000898472596, "f1-score": 0.8429103916782783, "support": 1113}}, {"1": {"precision": 0.7692307692307693, "recall": 0.07751937984496124, "f1-score": 0.1408450704225352, "support": 129}, "2": {"precision": 0.89171974522293, "recall": 0.9969481180061037, "f1-score": 0.941402497598463, "support": 983}, "accuracy": 0.8902877697841727, "macro avg": {"precision": 0.8304752572268497, "recall": 0.5372337489255324, "f1-score": 0.5411237840104991, "support": 1112}, "weighted avg": {"precision": 0.8775101427921848, "recall": 0.8902877697841727, "f1-score": 0.8485320766401044, "support": 1112}}, {"1": {"precision": 1.0, "recall": 0.03076923076923077, "f1-score": 0.059701492537313446, "support": 130}, "2": {"precision": 0.8862815884476535, "recall": 1.0, "f1-score": 0.939712918660287, "support": 982}, "accuracy": 0.8866906474820144, "macro avg": {"precision": 0.9431407942238268, "recall": 0.5153846153846153, "f1-score": 0.4997072055988003, "support": 1112}, "weighted avg": {"precision": 0.8995760070643846, "recall": 0.8866906474820144, "f1-score": 0.8368338850308027, "support": 1112}}, {"1": {"precision": 0.5555555555555556, "recall": 0.038461538461538464, "f1-score": 0.07194244604316546, "support": 130}, "2": {"precision": 0.886672710788758, "recall": 0.9959266802443992, "f1-score": 0.9381294964028777, "support": 982}, "accuracy": 0.8839928057553957, "macro avg": {"precision": 0.7211141331721568, "recall": 0.5171941093529688, "f1-score": 0.5050359712230216, "support": 1112}, "weighted avg": {"precision": 0.84796297141797, "recall": 0.8839928057553957, "f1-score": 0.8368666218104652, "support": 1112}}, {"1": {"precision": 0.6071428571428571, "recall": 0.13076923076923078, "f1-score": 0.21518987341772153, "support": 130}, "2": {"precision": 0.8957564575645757, "recall": 0.9887983706720977, "f1-score": 0.9399806389157792, "support": 982}, "accuracy": 0.8884892086330936, "macro avg": {"precision": 0.7514496573537164, "recall": 0.5597838007206642, "f1-score": 0.5775852561667504, "support": 1112}, "weighted avg": {"precision": 0.8620156589541229, "recall": 0.8884892086330936, "f1-score": 0.8552479055392077, "support": 1112}}]
