# Supplementary material for: Genome-wide association studies of ischemic stroke based on interpretable machine learning
Source: PeerJ Comput Sci. 2024 Nov 6;10:e2454. doi: 10.7717/peerj-cs.2454 (PMC11623107; doi:10.7717/peerj-cs.2454)
Supplement: Supplemental Information 2 — This script in Python draws "tabnet_f1_class0.png" and "logreg_f1_class0.png" figures and is provided along with the data files obtained with TabNET and logistic regression, which are used to make these plots. [file peerj-cs-10-2454-s002.zip › tabnet/res_12000]

[{"1": {"precision": 0.6774193548387096, "recall": 0.16153846153846155, "f1-score": 0.26086956521739135, "support": 130}, "2": {"precision": 0.899260628465804, "recall": 0.9898270600203459, "f1-score": 0.9423728813559322, "support": 983}, "accuracy": 0.8930817610062893, "macro avg": {"precision": 0.7883399916522569, "recall": 0.5756827607794037, "f1-score": 0.6016212232866618, "support": 1113}, "weighted avg": {"precision": 0.8733492487968711, "recall": 0.8930817610062893, "f1-score": 0.8627723143316642, "support": 1113}}, {"1": {"precision": 0.6129032258064516, "recall": 0.14728682170542637, "f1-score": 0.23750000000000002, "support": 129}, "2": {"precision": 0.8982423681776133, "recall": 0.987792472024415, "f1-score": 0.940891472868217, "support": 983}, "accuracy": 0.8902877697841727, "macro avg": {"precision": 0.7555727969920325, "recall": 0.5675396468649206, "f1-score": 0.5891957364341085, "support": 1112}, "weighted avg": {"precision": 0.8651409748629731, "recall": 0.8902877697841727, "f1-score": 0.8592930016451955, "support": 1112}}, {"1": {"precision": 0.42857142857142855, "recall": 0.06923076923076923, "f1-score": 0.11920529801324503, "support": 130}, "2": {"precision": 0.8890925756186985, "recall": 0.9877800407331976, "f1-score": 0.9358417752050169, "support": 982}, "accuracy": 0.8803956834532374, "macro avg": {"precision": 0.6588320020950635, "recall": 0.5285054049819834, "f1-score": 0.527523536609131, "support": 1112}, "weighted avg": {"precision": 0.835254671737273, "recall": 0.8803956834532374, "f1-score": 0.840371683446986, "support": 1112}}, {"1": {"precision": 0.36666666666666664, "recall": 0.08461538461538462, "f1-score": 0.1375, "support": 130}, "2": {"precision": 0.890018484288355, "recall": 0.9806517311608961, "f1-score": 0.933139534883721, "support": 982}, "accuracy": 0.8758992805755396, "macro avg": {"precision": 0.6283425754775108, "recall": 0.5326335578881404, "f1-score": 0.5353197674418605, "support": 1112}, "weighted avg": {"precision": 0.8288352681994885, "recall": 0.8758992805755396, "f1-score": 0.8401241216329263, "support": 1112}}, {"1": {"precision": 0.6363636363636364, "recall": 0.05384615384615385, "f1-score": 0.09929078014184398, "support": 130}, "2": {"precision": 0.888283378746594, "recall": 0.9959266802443992, "f1-score": 0.9390302448391742, "support": 982}, "accuracy": 0.8857913669064749, "macro avg": {"precision": 0.7623235075551151, "recall": 0.5248864170452765, "f1-score": 0.5191605124905091, "support": 1112}, "weighted avg": {"precision": 0.8588323297270036, "recall": 0.8857913669064749, "f1-score": 0.8408592642540547, "support": 1112}}]
