# Supplementary material for: Genome-wide association studies of ischemic stroke based on interpretable machine learning
Source: PeerJ Comput Sci. 2024 Nov 6;10:e2454. doi: 10.7717/peerj-cs.2454 (PMC11623107; doi:10.7717/peerj-cs.2454)
Supplement: Supplemental Information 2 — This script in Python draws "tabnet_f1_class0.png" and "logreg_f1_class0.png" figures and is provided along with the data files obtained with TabNET and logistic regression, which are used to make these plots. [file peerj-cs-10-2454-s002.zip › tabnet/res_103000]

[{"1": {"precision": 0.0, "recall": 0.0, "f1-score": 0.0, "support": 130}, "2": {"precision": 0.8831985624438454, "recall": 1.0, "f1-score": 0.9379770992366412, "support": 983}, "accuracy": 0.8831985624438454, "macro avg": {"precision": 0.4415992812219227, "recall": 0.5, "f1-score": 0.4689885496183206, "support": 1113}, "weighted avg": {"precision": 0.7800397007028752, "recall": 0.8831985624438454, "f1-score": 0.8284200256510497, "support": 1113}}, {"1": {"precision": 0.38095238095238093, "recall": 0.06201550387596899, "f1-score": 0.10666666666666667, "support": 129}, "2": {"precision": 0.8890925756186985, "recall": 0.9867751780264497, "f1-score": 0.935390549662488, "support": 983}, "accuracy": 0.8794964028776978, "macro avg": {"precision": 0.6350224782855397, "recall": 0.5243953409512093, "f1-score": 0.5210286081645773, "support": 1112}, "weighted avg": {"precision": 0.8301446573525519, "recall": 0.8794964028776978, "f1-score": 0.8392526171926491, "support": 1112}}, {"1": {"precision": 0.5, "recall": 0.015384615384615385, "f1-score": 0.029850746268656723, "support": 130}, "2": {"precision": 0.8844765342960289, "recall": 0.9979633401221996, "f1-score": 0.937799043062201, "support": 982}, "accuracy": 0.8830935251798561, "macro avg": {"precision": 0.6922382671480145, "recall": 0.5066739777534075, "f1-score": 0.48382489466542883, "support": 1112}, "weighted avg": {"precision": 0.839528738020414, "recall": 0.8830935251798561, "f1-score": 0.8316540083651139, "support": 1112}}, {"1": {"precision": 0.0, "recall": 0.0, "f1-score": 0.0, "support": 130}, "2": {"precision": 0.8827772768259693, "recall": 0.9969450101832994, "f1-score": 0.9363940698230512, "support": 982}, "accuracy": 0.8803956834532374, "macro avg": {"precision": 0.44138863841298465, "recall": 0.4984725050916497, "f1-score": 0.4681970349115256, "support": 1112}, "weighted avg": {"precision": 0.7795748973409189, "recall": 0.8803956834532374, "f1-score": 0.8269235400775505, "support": 1112}}, {"1": {"precision": 0.75, "recall": 0.023076923076923078, "f1-score": 0.04477611940298507, "support": 130}, "2": {"precision": 0.8853790613718412, "recall": 0.9989816700610998, "f1-score": 0.9387559808612441, "support": 982}, "accuracy": 0.8848920863309353, "macro avg": {"precision": 0.8176895306859207, "recall": 0.5110292965690114, "f1-score": 0.4917660501321146, "support": 1112}, "weighted avg": {"precision": 0.8695523725423993, "recall": 0.8848920863309353, "f1-score": 0.8342439466979584, "support": 1112}}]
