# Supplementary material for: Genome-wide association studies of ischemic stroke based on interpretable machine learning
Source: PeerJ Comput Sci. 2024 Nov 6;10:e2454. doi: 10.7717/peerj-cs.2454 (PMC11623107; doi:10.7717/peerj-cs.2454)
Supplement: Supplemental Information 2 — This script in Python draws "tabnet_f1_class0.png" and "logreg_f1_class0.png" figures and is provided along with the data files obtained with TabNET and logistic regression, which are used to make these plots. [file peerj-cs-10-2454-s002.zip › tabnet/res_43000]

[{"1": {"precision": 0.23529411764705882, "recall": 0.03076923076923077, "f1-score": 0.054421768707483, "support": 130}, "2": {"precision": 0.885036496350365, "recall": 0.9867751780264497, "f1-score": 0.9331409331409333, "support": 983}, "accuracy": 0.8751123090745733, "macro avg": {"precision": 0.5601653069987119, "recall": 0.5087722043978402, "f1-score": 0.49378135092420816, "support": 1113}, "weighted avg": {"precision": 0.8091456524766635, "recall": 0.8751123090745733, "f1-score": 0.8305052715269633, "support": 1113}}, {"1": {"precision": 0.4852941176470588, "recall": 0.2558139534883721, "f1-score": 0.33502538071065985, "support": 129}, "2": {"precision": 0.9080459770114943, "recall": 0.9643947100712106, "f1-score": 0.9353724716329551, "support": 983}, "accuracy": 0.8821942446043165, "macro avg": {"precision": 0.6966700473292765, "recall": 0.6101043317797914, "f1-score": 0.6351989261718075, "support": 1112}, "weighted avg": {"precision": 0.8590037199449365, "recall": 0.8821942446043165, "f1-score": 0.8657278900421492, "support": 1112}}, {"1": {"precision": 0.5217391304347826, "recall": 0.09230769230769231, "f1-score": 0.1568627450980392, "support": 130}, "2": {"precision": 0.891643709825528, "recall": 0.9887983706720977, "f1-score": 0.9377112506035731, "support": 982}, "accuracy": 0.8839928057553957, "macro avg": {"precision": 0.7066914201301553, "recall": 0.540553031489895, "f1-score": 0.5472869978508061, "support": 1112}, "weighted avg": {"precision": 0.8483994694291279, "recall": 0.8839928057553957, "f1-score": 0.8464250044563434, "support": 1112}}, {"1": {"precision": 0.27710843373493976, "recall": 0.17692307692307693, "f1-score": 0.21596244131455397, "support": 130}, "2": {"precision": 0.8960155490767736, "recall": 0.9389002036659878, "f1-score": 0.9169567379413227, "support": 982}, "accuracy": 0.8498201438848921, "macro avg": {"precision": 0.5865619914058566, "recall": 0.5579116402945323, "f1-score": 0.5664595896279383, "support": 1112}, "weighted avg": {"precision": 0.8236612999810556, "recall": 0.8498201438848921, "f1-score": 0.8350059658536608, "support": 1112}}, {"1": {"precision": 0.65, "recall": 0.1, "f1-score": 0.17333333333333334, "support": 130}, "2": {"precision": 0.8928571428571429, "recall": 0.9928716904276986, "f1-score": 0.9402121504339442, "support": 982}, "accuracy": 0.8884892086330936, "macro avg": {"precision": 0.7714285714285715, "recall": 0.5464358452138494, "f1-score": 0.5567727418836388, "support": 1112}, "weighted avg": {"precision": 0.8644655704008223, "recall": 0.8884892086330936, "f1-score": 0.8505590513124699, "support": 1112}}]
