# Supplementary material for: Genome-wide association studies of ischemic stroke based on interpretable machine learning
Source: PeerJ Comput Sci. 2024 Nov 6;10:e2454. doi: 10.7717/peerj-cs.2454 (PMC11623107; doi:10.7717/peerj-cs.2454)
Supplement: Supplemental Information 2 — This script in Python draws "tabnet_f1_class0.png" and "logreg_f1_class0.png" figures and is provided along with the data files obtained with TabNET and logistic regression, which are used to make these plots. [file peerj-cs-10-2454-s002.zip › tabnet/res_30000]

[{"1": {"precision": 0.7777777777777778, "recall": 0.05384615384615385, "f1-score": 0.10071942446043165, "support": 130}, "2": {"precision": 0.8885869565217391, "recall": 0.9979654120040692, "f1-score": 0.9401054144705319, "support": 983}, "accuracy": 0.8876909254267745, "macro avg": {"precision": 0.8331823671497585, "recall": 0.5259057829251115, "f1-score": 0.5204124194654818, "support": 1113}, "weighted avg": {"precision": 0.8756442851500276, "recall": 0.8876909254267745, "f1-score": 0.8420639241728562, "support": 1113}}, {"1": {"precision": 0.6666666666666666, "recall": 0.06201550387596899, "f1-score": 0.11347517730496454, "support": 129}, "2": {"precision": 0.89, "recall": 0.9959308240081384, "f1-score": 0.9399903984637543, "support": 983}, "accuracy": 0.887589928057554, "macro avg": {"precision": 0.7783333333333333, "recall": 0.5289731639420536, "f1-score": 0.5267327878843594, "support": 1112}, "weighted avg": {"precision": 0.864091726618705, "recall": 0.887589928057554, "f1-score": 0.8441086866566646, "support": 1112}}, {"1": {"precision": 0.36923076923076925, "recall": 0.18461538461538463, "f1-score": 0.24615384615384617, "support": 130}, "2": {"precision": 0.8987583572110793, "recall": 0.9582484725050916, "f1-score": 0.9275505174963035, "support": 982}, "accuracy": 0.8678057553956835, "macro avg": {"precision": 0.6339945632209243, "recall": 0.5714319285602381, "f1-score": 0.5868521818250748, "support": 1112}, "weighted avg": {"precision": 0.8368531535802877, "recall": 0.8678057553956835, "f1-score": 0.8478908346954767, "support": 1112}}, {"1": {"precision": 0.5294117647058824, "recall": 0.13846153846153847, "f1-score": 0.21951219512195122, "support": 130}, "2": {"precision": 0.8961038961038961, "recall": 0.9837067209775967, "f1-score": 0.9378640776699029, "support": 982}, "accuracy": 0.8848920863309353, "macro avg": {"precision": 0.7127578304048892, "recall": 0.5610841297195676, "f1-score": 0.5786881363959271, "support": 1112}, "weighted avg": {"precision": 0.8532352116778693, "recall": 0.8848920863309353, "f1-score": 0.8538840914008077, "support": 1112}}, {"1": {"precision": 0.3333333333333333, "recall": 0.05384615384615385, "f1-score": 0.09271523178807947, "support": 130}, "2": {"precision": 0.8872593950504125, "recall": 0.9857433808553971, "f1-score": 0.9339122045344912, "support": 982}, "accuracy": 0.8767985611510791, "macro avg": {"precision": 0.6102963641918729, "recall": 0.5197947673507755, "f1-score": 0.5133137181612853, "support": 1112}, "weighted avg": {"precision": 0.8225018518640633, "recall": 0.8767985611510791, "f1-score": 0.8355708318213315, "support": 1112}}]
