# Supplementary material for: Genome-wide association studies of ischemic stroke based on interpretable machine learning
Source: PeerJ Comput Sci. 2024 Nov 6;10:e2454. doi: 10.7717/peerj-cs.2454 (PMC11623107; doi:10.7717/peerj-cs.2454)
Supplement: Supplemental Information 2 — This script in Python draws "tabnet_f1_class0.png" and "logreg_f1_class0.png" figures and is provided along with the data files obtained with TabNET and logistic regression, which are used to make these plots. [file peerj-cs-10-2454-s002.zip › tabnet/res_70000]

[{"1": {"precision": 0.9, "recall": 0.06923076923076923, "f1-score": 0.1285714285714286, "support": 130}, "2": {"precision": 0.8902991840435177, "recall": 0.9989827060020345, "f1-score": 0.9415148609779481, "support": 983}, "accuracy": 0.8903863432165319, "macro avg": {"precision": 0.8951495920217589, "recall": 0.5341067376164019, "f1-score": 0.5350431447746884, "support": 1113}, "weighted avg": {"precision": 0.8914322532927026, "recall": 0.8903863432165319, "f1-score": 0.846561899421032, "support": 1113}}, {"1": {"precision": 1.0, "recall": 0.031007751937984496, "f1-score": 0.06015037593984962, "support": 129}, "2": {"precision": 0.8871841155234657, "recall": 1.0, "f1-score": 0.9402199904351984, "support": 983}, "accuracy": 0.887589928057554, "macro avg": {"precision": 0.9435920577617328, "recall": 0.5155038759689923, "f1-score": 0.500185183187524, "support": 1112}, "weighted avg": {"precision": 0.9002715697478119, "recall": 0.887589928057554, "f1-score": 0.8381255837176624, "support": 1112}}, {"1": {"precision": 0.75, "recall": 0.06923076923076923, "f1-score": 0.1267605633802817, "support": 130}, "2": {"precision": 0.89, "recall": 0.9969450101832994, "f1-score": 0.9404418828049952, "support": 982}, "accuracy": 0.8884892086330936, "macro avg": {"precision": 0.8200000000000001, "recall": 0.5330878897070344, "f1-score": 0.5336012230926385, "support": 1112}, "weighted avg": {"precision": 0.8736330935251799, "recall": 0.8884892086330936, "f1-score": 0.8453172681240485, "support": 1112}}, {"1": {"precision": 0.32, "recall": 0.18461538461538463, "f1-score": 0.23414634146341462, "support": 130}, "2": {"precision": 0.8977820636451301, "recall": 0.9480651731160896, "f1-score": 0.9222387320455672, "support": 982}, "accuracy": 0.8588129496402878, "macro avg": {"precision": 0.6088910318225651, "recall": 0.5663402788657371, "f1-score": 0.5781925367544909, "support": 1112}, "weighted avg": {"precision": 0.83023559937007, "recall": 0.8588129496402878, "f1-score": 0.841796276312042, "support": 1112}}, {"1": {"precision": 0.5, "recall": 0.007692307692307693, "f1-score": 0.015151515151515154, "support": 130}, "2": {"precision": 0.8837837837837837, "recall": 0.9989816700610998, "f1-score": 0.9378585086042065, "support": 982}, "accuracy": 0.8830935251798561, "macro avg": {"precision": 0.6918918918918919, "recall": 0.5033369888767038, "f1-score": 0.4765050118778608, "support": 1112}, "weighted avg": {"precision": 0.8389169745284853, "recall": 0.8830935251798561, "f1-score": 0.8299880867077588, "support": 1112}}]
