# Supplementary material for: Genome-wide association studies of ischemic stroke based on interpretable machine learning
Source: PeerJ Comput Sci. 2024 Nov 6;10:e2454. doi: 10.7717/peerj-cs.2454 (PMC11623107; doi:10.7717/peerj-cs.2454)
Supplement: Supplemental Information 2 — This script in Python draws "tabnet_f1_class0.png" and "logreg_f1_class0.png" figures and is provided along with the data files obtained with TabNET and logistic regression, which are used to make these plots. [file peerj-cs-10-2454-s002.zip › tabnet/res_81000]

[{"1": {"precision": 0.425531914893617, "recall": 0.15384615384615385, "f1-score": 0.22598870056497175, "support": 130}, "2": {"precision": 0.8968105065666041, "recall": 0.9725330620549338, "f1-score": 0.9331381161542214, "support": 983}, "accuracy": 0.8769092542677448, "macro avg": {"precision": 0.6611712107301105, "recall": 0.5631896079505438, "f1-score": 0.5795634083595965, "support": 1113}, "weighted avg": {"precision": 0.8417644895697594, "recall": 0.8769092542677448, "f1-score": 0.8505420478464024, "support": 1113}}, {"1": {"precision": 1.0, "recall": 0.007751937984496124, "f1-score": 0.015384615384615384, "support": 129}, "2": {"precision": 0.8847884788478848, "recall": 1.0, "f1-score": 0.938872970391595, "support": 983}, "accuracy": 0.8848920863309353, "macro avg": {"precision": 0.9423942394239424, "recall": 0.5038759689922481, "f1-score": 0.47712879288810517, "support": 1112}, "weighted avg": {"precision": 0.8981538441613947, "recall": 0.8848920863309353, "f1-score": 0.8317416774096703, "support": 1112}}, {"1": {"precision": 0.6666666666666666, "recall": 0.015384615384615385, "f1-score": 0.03007518796992481, "support": 130}, "2": {"precision": 0.8845807033363391, "recall": 0.9989816700610998, "f1-score": 0.9383070301291249, "support": 982}, "accuracy": 0.8839928057553957, "macro avg": {"precision": 0.7756236850015028, "recall": 0.5071831427228576, "f1-score": 0.48419110904952484, "support": 1112}, "weighted avg": {"precision": 0.8591051414954601, "recall": 0.8839928057553957, "f1-score": 0.8321288471428875, "support": 1112}}, {"1": {"precision": 0.2777777777777778, "recall": 0.07692307692307693, "f1-score": 0.12048192771084337, "support": 130}, "2": {"precision": 0.8884758364312267, "recall": 0.9735234215885947, "f1-score": 0.9290573372206025, "support": 982}, "accuracy": 0.8687050359712231, "macro avg": {"precision": 0.5831268071045023, "recall": 0.5252232492558359, "f1-score": 0.524769632465723, "support": 1112}, "weighted avg": {"precision": 0.8170812792145465, "recall": 0.8687050359712231, "f1-score": 0.8345296364685623, "support": 1112}}, {"1": {"precision": 0.5652173913043478, "recall": 0.1, "f1-score": 0.16993464052287582, "support": 130}, "2": {"precision": 0.8925619834710744, "recall": 0.9898167006109979, "f1-score": 0.9386769676484789, "support": 982}, "accuracy": 0.8857913669064749, "macro avg": {"precision": 0.7288896873877111, "recall": 0.544908350305499, "f1-score": 0.5543058040856773, "support": 1112}, "weighted avg": {"precision": 0.8542932811494247, "recall": 0.8857913669064749, "f1-score": 0.8488060121391907, "support": 1112}}]
