# Supplementary material for: Genome-wide association studies of ischemic stroke based on interpretable machine learning
Source: PeerJ Comput Sci. 2024 Nov 6;10:e2454. doi: 10.7717/peerj-cs.2454 (PMC11623107; doi:10.7717/peerj-cs.2454)
Supplement: Supplemental Information 2 — This script in Python draws "tabnet_f1_class0.png" and "logreg_f1_class0.png" figures and is provided along with the data files obtained with TabNET and logistic regression, which are used to make these plots. [file peerj-cs-10-2454-s002.zip › tabnet/res_48000]

[{"1": {"precision": 1.0, "recall": 0.007692307692307693, "f1-score": 0.015267175572519085, "support": 130}, "2": {"precision": 0.8839928057553957, "recall": 1.0, "f1-score": 0.9384248210023866, "support": 983}, "accuracy": 0.8840970350404312, "macro avg": {"precision": 0.9419964028776979, "recall": 0.5038461538461538, "f1-score": 0.47684599828745283, "support": 1113}, "weighted avg": {"precision": 0.8975426128100216, "recall": 0.8840970350404312, "f1-score": 0.8305986809252233, "support": 1113}}, {"1": {"precision": 0.625, "recall": 0.03875968992248062, "f1-score": 0.07299270072992702, "support": 129}, "2": {"precision": 0.8876811594202898, "recall": 0.9969481180061037, "f1-score": 0.9391471011020602, "support": 983}, "accuracy": 0.8857913669064749, "macro avg": {"precision": 0.7563405797101449, "recall": 0.5178539039642922, "f1-score": 0.5060699009159936, "support": 1112}, "weighted avg": {"precision": 0.8572082551350224, "recall": 0.8857913669064749, "f1-score": 0.8386669593322714, "support": 1112}}, {"1": {"precision": 0.4714285714285714, "recall": 0.25384615384615383, "f1-score": 0.32999999999999996, "support": 130}, "2": {"precision": 0.9069097888675623, "recall": 0.9623217922606925, "f1-score": 0.933794466403162, "support": 982}, "accuracy": 0.8794964028776978, "macro avg": {"precision": 0.6891691801480668, "recall": 0.6080839730534231, "f1-score": 0.631897233201581, "support": 1112}, "weighted avg": {"precision": 0.8559992148863854, "recall": 0.8794964028776978, "f1-score": 0.8632069838200586, "support": 1112}}, {"1": {"precision": 0.6363636363636364, "recall": 0.05384615384615385, "f1-score": 0.09929078014184398, "support": 130}, "2": {"precision": 0.888283378746594, "recall": 0.9959266802443992, "f1-score": 0.9390302448391742, "support": 982}, "accuracy": 0.8857913669064749, "macro avg": {"precision": 0.7623235075551151, "recall": 0.5248864170452765, "f1-score": 0.5191605124905091, "support": 1112}, "weighted avg": {"precision": 0.8588323297270036, "recall": 0.8857913669064749, "f1-score": 0.8408592642540547, "support": 1112}}, {"1": {"precision": 0.0, "recall": 0.0, "f1-score": 0.0, "support": 130}, "2": {"precision": 0.8830935251798561, "recall": 1.0, "f1-score": 0.9379178605539636, "support": 982}, "accuracy": 0.8830935251798561, "macro avg": {"precision": 0.44154676258992803, "recall": 0.5, "f1-score": 0.4689589302769818, "support": 1112}, "weighted avg": {"precision": 0.7798541742145851, "recall": 0.8830935251798561, "f1-score": 0.8282691898057485, "support": 1112}}]
