# Supplementary material for: Genome-wide association studies of ischemic stroke based on interpretable machine learning
Source: PeerJ Comput Sci. 2024 Nov 6;10:e2454. doi: 10.7717/peerj-cs.2454 (PMC11623107; doi:10.7717/peerj-cs.2454)
Supplement: Supplemental Information 2 — This script in Python draws "tabnet_f1_class0.png" and "logreg_f1_class0.png" figures and is provided along with the data files obtained with TabNET and logistic regression, which are used to make these plots. [file peerj-cs-10-2454-s002.zip › tabnet/res_57000]

[{"1": {"precision": 0.6842105263157895, "recall": 0.1, "f1-score": 0.17449664429530204, "support": 130}, "2": {"precision": 0.8930530164533821, "recall": 0.9938962360122076, "f1-score": 0.9407799711121809, "support": 983}, "accuracy": 0.889487870619946, "macro avg": {"precision": 0.7886317713845858, "recall": 0.5469481180061038, "f1-score": 0.5576383077037415, "support": 1113}, "weighted avg": {"precision": 0.8686599133825043, "recall": 0.889487870619946, "f1-score": 0.8512769769646569, "support": 1113}}, {"1": {"precision": 0.5, "recall": 0.10077519379844961, "f1-score": 0.16774193548387098, "support": 129}, "2": {"precision": 0.8931860036832413, "recall": 0.9867751780264497, "f1-score": 0.9376510391493476, "support": 983}, "accuracy": 0.8839928057553957, "macro avg": {"precision": 0.6965930018416207, "recall": 0.5437751859124497, "f1-score": 0.5526964873166093, "support": 1112}, "weighted avg": {"precision": 0.8475735985796998, "recall": 0.8839928057553957, "f1-score": 0.8483360442097374, "support": 1112}}, {"1": {"precision": 0.6666666666666666, "recall": 0.07692307692307693, "f1-score": 0.13793103448275862, "support": 130}, "2": {"precision": 0.8906107566089334, "recall": 0.994908350305499, "f1-score": 0.9398749398749399, "support": 982}, "accuracy": 0.887589928057554, "macro avg": {"precision": 0.7786387116378, "recall": 0.5359157136142879, "f1-score": 0.5389029871788492, "support": 1112}, "weighted avg": {"precision": 0.8644302424969776, "recall": 0.887589928057554, "f1-score": 0.846122504892041, "support": 1112}}, {"1": {"precision": 0.5, "recall": 0.09230769230769231, "f1-score": 0.15584415584415584, "support": 130}, "2": {"precision": 0.8915441176470589, "recall": 0.9877800407331976, "f1-score": 0.9371980676328503, "support": 982}, "accuracy": 0.8830935251798561, "macro avg": {"precision": 0.6957720588235294, "recall": 0.540043866520445, "f1-score": 0.546521111738503, "support": 1112}, "weighted avg": {"precision": 0.8457700751163776, "recall": 0.8830935251798561, "f1-score": 0.8458527362187044, "support": 1112}}, {"1": {"precision": 0.7058823529411765, "recall": 0.18461538461538463, "f1-score": 0.2926829268292683, "support": 130}, "2": {"precision": 0.9016697588126159, "recall": 0.9898167006109979, "f1-score": 0.9436893203883495, "support": 982}, "accuracy": 0.89568345323741, "macro avg": {"precision": 0.8037760558768963, "recall": 0.5872160426131913, "f1-score": 0.6181861236088089, "support": 1112}, "weighted avg": {"precision": 0.8787809433780052, "recall": 0.89568345323741, "f1-score": 0.8675824578319821, "support": 1112}}]
