# Supplementary material for: Genome-wide association studies of ischemic stroke based on interpretable machine learning
Source: PeerJ Comput Sci. 2024 Nov 6;10:e2454. doi: 10.7717/peerj-cs.2454 (PMC11623107; doi:10.7717/peerj-cs.2454)
Supplement: Supplemental Information 2 — This script in Python draws "tabnet_f1_class0.png" and "logreg_f1_class0.png" figures and is provided along with the data files obtained with TabNET and logistic regression, which are used to make these plots. [file peerj-cs-10-2454-s002.zip › tabnet/res_102000]

[{"1": {"precision": 0.4444444444444444, "recall": 0.12307692307692308, "f1-score": 0.1927710843373494, "support": 130}, "2": {"precision": 0.8941504178272981, "recall": 0.9796541200406917, "f1-score": 0.9349514563106797, "support": 983}, "accuracy": 0.8796046720575023, "macro avg": {"precision": 0.6692974311358713, "recall": 0.5513655215588074, "f1-score": 0.5638612703240146, "support": 1113}, "weighted avg": {"precision": 0.841624113658591, "recall": 0.8796046720575023, "f1-score": 0.8482637219382332, "support": 1113}}, {"1": {"precision": 0.45454545454545453, "recall": 0.07751937984496124, "f1-score": 0.13245033112582782, "support": 129}, "2": {"precision": 0.8908256880733945, "recall": 0.987792472024415, "f1-score": 0.9368065605402798, "support": 983}, "accuracy": 0.8821942446043165, "macro avg": {"precision": 0.6726855713094245, "recall": 0.5326559259346881, "f1-score": 0.5346284458330538, "support": 1112}, "weighted avg": {"precision": 0.8402140422774373, "recall": 0.8821942446043165, "f1-score": 0.8434954511927399, "support": 1112}}, {"1": {"precision": 0.46153846153846156, "recall": 0.046153846153846156, "f1-score": 0.08391608391608393, "support": 130}, "2": {"precision": 0.8871701546860783, "recall": 0.9928716904276986, "f1-score": 0.937049495434887, "support": 982}, "accuracy": 0.8821942446043165, "macro avg": {"precision": 0.6743543081122699, "recall": 0.5195127682907724, "f1-score": 0.5104827896754854, "support": 1112}, "weighted avg": {"precision": 0.8374110538684613, "recall": 0.8821942446043165, "f1-score": 0.8373126757429407, "support": 1112}}, {"1": {"precision": 0.11657559198542805, "recall": 0.9846153846153847, "f1-score": 0.20846905537459282, "support": 130}, "2": {"precision": 0.8571428571428571, "recall": 0.012219959266802444, "f1-score": 0.024096385542168676, "support": 982}, "accuracy": 0.12589928057553956, "macro avg": {"precision": 0.48685922456414255, "recall": 0.49841767194109354, "f1-score": 0.11628272045838074, "support": 1112}, "weighted avg": {"precision": 0.7705657488061073, "recall": 0.12589928057553956, "f1-score": 0.04565074442545567, "support": 1112}}, {"1": {"precision": 0.4375, "recall": 0.1076923076923077, "f1-score": 0.1728395061728395, "support": 130}, "2": {"precision": 0.8925925925925926, "recall": 0.9816700610997964, "f1-score": 0.9350145489815713, "support": 982}, "accuracy": 0.8794964028776978, "macro avg": {"precision": 0.6650462962962963, "recall": 0.5446811843960521, "f1-score": 0.5539270275772055, "support": 1112}, "weighted avg": {"precision": 0.8393893218758326, "recall": 0.8794964028776978, "f1-score": 0.8459113515309102, "support": 1112}}]
