# Supplementary material for: Genome-wide association studies of ischemic stroke based on interpretable machine learning
Source: PeerJ Comput Sci. 2024 Nov 6;10:e2454. doi: 10.7717/peerj-cs.2454 (PMC11623107; doi:10.7717/peerj-cs.2454)
Supplement: Supplemental Information 2 — This script in Python draws "tabnet_f1_class0.png" and "logreg_f1_class0.png" figures and is provided along with the data files obtained with TabNET and logistic regression, which are used to make these plots. [file peerj-cs-10-2454-s002.zip › tabnet/res_37000]

[{"1": {"precision": 0.7674418604651163, "recall": 0.25384615384615383, "f1-score": 0.3815028901734104, "support": 130}, "2": {"precision": 0.9093457943925234, "recall": 0.9898270600203459, "f1-score": 0.9478811495372624, "support": 983}, "accuracy": 0.903863432165319, "macro avg": {"precision": 0.8383938274288198, "recall": 0.6218366069332499, "f1-score": 0.6646920198553364, "support": 1113}, "weighted avg": {"precision": 0.8927712109149287, "recall": 0.903863432165319, "f1-score": 0.881727354643012, "support": 1113}}, {"1": {"precision": 0.425, "recall": 0.13178294573643412, "f1-score": 0.2011834319526627, "support": 129}, "2": {"precision": 0.8955223880597015, "recall": 0.9766022380467956, "f1-score": 0.9343065693430657, "support": 983}, "accuracy": 0.8785971223021583, "macro avg": {"precision": 0.6602611940298507, "recall": 0.5541925918916148, "f1-score": 0.5677450006478642, "support": 1112}, "weighted avg": {"precision": 0.8409384059916247, "recall": 0.8785971223021583, "f1-score": 0.8492590111386035, "support": 1112}}, {"1": {"precision": 0.8333333333333334, "recall": 0.038461538461538464, "f1-score": 0.07352941176470588, "support": 130}, "2": {"precision": 0.8869801084990958, "recall": 0.9989816700610998, "f1-score": 0.9396551724137931, "support": 982}, "accuracy": 0.8866906474820144, "macro avg": {"precision": 0.8601567209162146, "recall": 0.5187216042613192, "f1-score": 0.5065922920892495, "support": 1112}, "weighted avg": {"precision": 0.8807084531289977, "recall": 0.8866906474820144, "f1-score": 0.8383994629853926, "support": 1112}}, {"1": {"precision": 0.782608695652174, "recall": 0.13846153846153847, "f1-score": 0.23529411764705882, "support": 130}, "2": {"precision": 0.8971533516988063, "recall": 0.994908350305499, "f1-score": 0.9435055528730081, "support": 982}, "accuracy": 0.8947841726618705, "macro avg": {"precision": 0.8398810236754901, "recall": 0.5666849443835187, "f1-score": 0.5893998352600335, "support": 1112}, "weighted avg": {"precision": 0.8837623397509087, "recall": 0.8947841726618705, "f1-score": 0.8607110505534278, "support": 1112}}, {"1": {"precision": 0.5227272727272727, "recall": 0.35384615384615387, "f1-score": 0.4220183486238532, "support": 130}, "2": {"precision": 0.91796875, "recall": 0.9572301425661914, "f1-score": 0.9371884346959123, "support": 982}, "accuracy": 0.8866906474820144, "macro avg": {"precision": 0.7203480113636364, "recall": 0.6555381482061726, "f1-score": 0.6796033916598827, "support": 1112}, "weighted avg": {"precision": 0.8717624621893395, "recall": 0.8866906474820144, "f1-score": 0.8769617160004377, "support": 1112}}]
