# Supplementary material for: Genome-wide association studies of ischemic stroke based on interpretable machine learning
Source: PeerJ Comput Sci. 2024 Nov 6;10:e2454. doi: 10.7717/peerj-cs.2454 (PMC11623107; doi:10.7717/peerj-cs.2454)
Supplement: Supplemental Information 2 — This script in Python draws "tabnet_f1_class0.png" and "logreg_f1_class0.png" figures and is provided along with the data files obtained with TabNET and logistic regression, which are used to make these plots. [file peerj-cs-10-2454-s002.zip › tabnet/res_100000]

[{"1": {"precision": 0.4666666666666667, "recall": 0.05384615384615385, "f1-score": 0.09655172413793103, "support": 130}, "2": {"precision": 0.8879781420765027, "recall": 0.9918616480162767, "f1-score": 0.937049495434887, "support": 983}, "accuracy": 0.8823000898472596, "macro avg": {"precision": 0.6773224043715846, "recall": 0.5228539009312153, "f1-score": 0.5168006097864091, "support": 1113}, "weighted avg": {"precision": 0.8387683560897294, "recall": 0.8823000898472596, "f1-score": 0.8388781474846586, "support": 1113}}, {"1": {"precision": 0.5625, "recall": 0.06976744186046512, "f1-score": 0.12413793103448276, "support": 129}, "2": {"precision": 0.8905109489051095, "recall": 0.9928789420142421, "f1-score": 0.9389129389129389, "support": 983}, "accuracy": 0.8857913669064749, "macro avg": {"precision": 0.7265054744525548, "recall": 0.5313231919373536, "f1-score": 0.5315254349737109, "support": 1112}, "weighted avg": {"precision": 0.8524593190411175, "recall": 0.8857913669064749, "f1-score": 0.8443931763083339, "support": 1112}}, {"1": {"precision": 0.4666666666666667, "recall": 0.05384615384615385, "f1-score": 0.09655172413793103, "support": 130}, "2": {"precision": 0.8878760255241568, "recall": 0.9918533604887984, "f1-score": 0.936988936988937, "support": 982}, "accuracy": 0.8821942446043165, "macro avg": {"precision": 0.6772713460954117, "recall": 0.5228497571674761, "f1-score": 0.516770330563434, "support": 1112}, "weighted avg": {"precision": 0.8386339242188746, "recall": 0.8821942446043165, "f1-score": 0.838736385126859, "support": 1112}}, {"1": {"precision": 0.0, "recall": 0.0, "f1-score": 0.0, "support": 130}, "2": {"precision": 0.8830935251798561, "recall": 1.0, "f1-score": 0.9379178605539636, "support": 982}, "accuracy": 0.8830935251798561, "macro avg": {"precision": 0.44154676258992803, "recall": 0.5, "f1-score": 0.4689589302769818, "support": 1112}, "weighted avg": {"precision": 0.7798541742145851, "recall": 0.8830935251798561, "f1-score": 0.8282691898057485, "support": 1112}}, {"1": {"precision": 0.0, "recall": 0.0, "f1-score": 0.0, "support": 130}, "2": {"precision": 0.8830935251798561, "recall": 1.0, "f1-score": 0.9379178605539636, "support": 982}, "accuracy": 0.8830935251798561, "macro avg": {"precision": 0.44154676258992803, "recall": 0.5, "f1-score": 0.4689589302769818, "support": 1112}, "weighted avg": {"precision": 0.7798541742145851, "recall": 0.8830935251798561, "f1-score": 0.8282691898057485, "support": 1112}}]
