# Supplementary material for: Genome-wide association studies of ischemic stroke based on interpretable machine learning
Source: PeerJ Comput Sci. 2024 Nov 6;10:e2454. doi: 10.7717/peerj-cs.2454 (PMC11623107; doi:10.7717/peerj-cs.2454)
Supplement: Supplemental Information 2 — This script in Python draws "tabnet_f1_class0.png" and "logreg_f1_class0.png" figures and is provided along with the data files obtained with TabNET and logistic regression, which are used to make these plots. [file peerj-cs-10-2454-s002.zip › tabnet/res_53000]

[{"1": {"precision": 0.5, "recall": 0.19230769230769232, "f1-score": 0.2777777777777778, "support": 130}, "2": {"precision": 0.9012229539040452, "recall": 0.9745676500508647, "f1-score": 0.9364613880742912, "support": 983}, "accuracy": 0.8831985624438454, "macro avg": {"precision": 0.7006114769520226, "recall": 0.5834376711792785, "f1-score": 0.6071195829260345, "support": 1113}, "weighted avg": {"precision": 0.854359536107526, "recall": 0.8831985624438454, "f1-score": 0.8595261954969806, "support": 1113}}, {"1": {"precision": 1.0, "recall": 0.023255813953488372, "f1-score": 0.04545454545454545, "support": 129}, "2": {"precision": 0.8863841298467088, "recall": 1.0, "f1-score": 0.9397705544933078, "support": 983}, "accuracy": 0.8866906474820144, "macro avg": {"precision": 0.9431920649233544, "recall": 0.5116279069767442, "f1-score": 0.4926125499739266, "support": 1112}, "weighted avg": {"precision": 0.8995643881648514, "recall": 0.8866906474820144, "f1-score": 0.8360234635166889, "support": 1112}}, {"1": {"precision": 0.5, "recall": 0.007692307692307693, "f1-score": 0.015151515151515154, "support": 130}, "2": {"precision": 0.8837837837837837, "recall": 0.9989816700610998, "f1-score": 0.9378585086042065, "support": 982}, "accuracy": 0.8830935251798561, "macro avg": {"precision": 0.6918918918918919, "recall": 0.5033369888767038, "f1-score": 0.4765050118778608, "support": 1112}, "weighted avg": {"precision": 0.8389169745284853, "recall": 0.8830935251798561, "f1-score": 0.8299880867077588, "support": 1112}}, {"1": {"precision": 1.0, "recall": 0.09230769230769231, "f1-score": 0.16901408450704225, "support": 130}, "2": {"precision": 0.8927272727272727, "recall": 1.0, "f1-score": 0.9433237271853987, "support": 982}, "accuracy": 0.8938848920863309, "macro avg": {"precision": 0.9463636363636363, "recall": 0.5461538461538462, "f1-score": 0.5561689058462205, "support": 1112}, "weighted avg": {"precision": 0.90526814911707, "recall": 0.8938848920863309, "f1-score": 0.8528019164406268, "support": 1112}}, {"1": {"precision": 1.0, "recall": 0.015384615384615385, "f1-score": 0.030303030303030307, "support": 130}, "2": {"precision": 0.8846846846846846, "recall": 1.0, "f1-score": 0.9388145315487572, "support": 982}, "accuracy": 0.8848920863309353, "macro avg": {"precision": 0.9423423423423423, "recall": 0.5076923076923077, "f1-score": 0.4845587809258937, "support": 1112}, "weighted avg": {"precision": 0.8981657916909715, "recall": 0.8848920863309353, "f1-score": 0.8326036546045625, "support": 1112}}]
