# Supplementary material for: Genome-wide association studies of ischemic stroke based on interpretable machine learning
Source: PeerJ Comput Sci. 2024 Nov 6;10:e2454. doi: 10.7717/peerj-cs.2454 (PMC11623107; doi:10.7717/peerj-cs.2454)
Supplement: Supplemental Information 2 — This script in Python draws "tabnet_f1_class0.png" and "logreg_f1_class0.png" figures and is provided along with the data files obtained with TabNET and logistic regression, which are used to make these plots. [file peerj-cs-10-2454-s002.zip › tabnet/res_1000]

[{"1": {"precision": 0.38596491228070173, "recall": 0.3384615384615385, "f1-score": 0.36065573770491804, "support": 130}, "2": {"precision": 0.913913913913914, "recall": 0.9287894201424212, "f1-score": 0.9212916246215944, "support": 983}, "accuracy": 0.8598382749326146, "macro avg": {"precision": 0.6499394130973078, "recall": 0.6336254793019798, "f1-score": 0.6409736811632563, "support": 1113}, "weighted avg": {"precision": 0.8522487115668181, "recall": 0.8598382749326146, "f1-score": 0.8558085470841569, "support": 1113}}, {"1": {"precision": 0.4180327868852459, "recall": 0.3953488372093023, "f1-score": 0.4063745019920319, "support": 129}, "2": {"precision": 0.9212121212121213, "recall": 0.9277721261444557, "f1-score": 0.9244804865686771, "support": 983}, "accuracy": 0.8660071942446043, "macro avg": {"precision": 0.6696224540486836, "recall": 0.661560481676879, "f1-score": 0.6654274942803545, "support": 1112}, "weighted avg": {"precision": 0.8628396984349928, "recall": 0.8660071942446043, "f1-score": 0.8643764649766023, "support": 1112}}, {"1": {"precision": 0.39655172413793105, "recall": 0.17692307692307693, "f1-score": 0.24468085106382978, "support": 130}, "2": {"precision": 0.8984819734345351, "recall": 0.9643584521384929, "f1-score": 0.9302554027504911, "support": 982}, "accuracy": 0.8723021582733813, "macro avg": {"precision": 0.6475168487862331, "recall": 0.5706407645307849, "f1-score": 0.5874681269071604, "support": 1112}, "weighted avg": {"precision": 0.8398030773836731, "recall": 0.8723021582733813, "f1-score": 0.8501072986864031, "support": 1112}}, {"1": {"precision": 0.45038167938931295, "recall": 0.45384615384615384, "f1-score": 0.4521072796934866, "support": 130}, "2": {"precision": 0.9276248725790011, "recall": 0.9266802443991853, "f1-score": 0.9271523178807947, "support": 982}, "accuracy": 0.8714028776978417, "macro avg": {"precision": 0.689003275984157, "recall": 0.6902631991226695, "f1-score": 0.6896297987871406, "support": 1112}, "weighted avg": {"precision": 0.8718320532312857, "recall": 0.8714028776978417, "f1-score": 0.8716164770855158, "support": 1112}}, {"1": {"precision": 0.3855421686746988, "recall": 0.24615384615384617, "f1-score": 0.3004694835680751, "support": 130}, "2": {"precision": 0.9047619047619048, "recall": 0.9480651731160896, "f1-score": 0.9259075087021382, "support": 982}, "accuracy": 0.8660071942446043, "macro avg": {"precision": 0.6451520367183018, "recall": 0.5971095096349679, "f1-score": 0.6131884961351066, "support": 1112}, "weighted avg": {"precision": 0.8440617557589041, "recall": 0.8660071942446043, "f1-score": 0.8527897539652423, "support": 1112}}]
