# Supplementary material for: Genome-wide association studies of ischemic stroke based on interpretable machine learning
Source: PeerJ Comput Sci. 2024 Nov 6;10:e2454. doi: 10.7717/peerj-cs.2454 (PMC11623107; doi:10.7717/peerj-cs.2454)
Supplement: Supplemental Information 2 — This script in Python draws "tabnet_f1_class0.png" and "logreg_f1_class0.png" figures and is provided along with the data files obtained with TabNET and logistic regression, which are used to make these plots. [file peerj-cs-10-2454-s002.zip › tabnet/res_23000]

[{"1": {"precision": 0.42105263157894735, "recall": 0.06153846153846154, "f1-score": 0.10738255033557047, "support": 130}, "2": {"precision": 0.8884826325411335, "recall": 0.9888097660223805, "f1-score": 0.9359653346172364, "support": 983}, "accuracy": 0.8805031446540881, "macro avg": {"precision": 0.6547676320600404, "recall": 0.525174113780421, "f1-score": 0.5216739424764034, "support": 1113}, "weighted avg": {"precision": 0.8338861364718755, "recall": 0.8805031446540881, "f1-score": 0.8391856742788567, "support": 1113}}, {"1": {"precision": 0.5, "recall": 0.05426356589147287, "f1-score": 0.0979020979020979, "support": 129}, "2": {"precision": 0.8888888888888888, "recall": 0.9928789420142421, "f1-score": 0.9380105718404612, "support": 983}, "accuracy": 0.8839928057553957, "macro avg": {"precision": 0.6944444444444444, "recall": 0.5235712539528575, "f1-score": 0.5179563348712796, "support": 1112}, "weighted avg": {"precision": 0.8437749800159872, "recall": 0.8839928057553957, "f1-score": 0.8405519449177554, "support": 1112}}, {"1": {"precision": 0.9, "recall": 0.06923076923076923, "f1-score": 0.1285714285714286, "support": 130}, "2": {"precision": 0.8901996370235935, "recall": 0.9989816700610998, "f1-score": 0.9414587332053742, "support": 982}, "accuracy": 0.8902877697841727, "macro avg": {"precision": 0.8950998185117968, "recall": 0.5341062196459345, "f1-score": 0.5350150808884014, "support": 1112}, "weighted avg": {"precision": 0.891345362911123, "recall": 0.8902877697841727, "f1-score": 0.8464269439945712, "support": 1112}}, {"1": {"precision": 0.6451612903225806, "recall": 0.15384615384615385, "f1-score": 0.24844720496894412, "support": 130}, "2": {"precision": 0.8982423681776133, "recall": 0.9887983706720977, "f1-score": 0.9413475521085798, "support": 982}, "accuracy": 0.8911870503597122, "macro avg": {"precision": 0.771701829250097, "recall": 0.5713222622591259, "f1-score": 0.5948973785387619, "support": 1112}, "weighted avg": {"precision": 0.868655551521899, "recall": 0.8911870503597122, "f1-score": 0.860343015122831, "support": 1112}}, {"1": {"precision": 0.17272727272727273, "recall": 0.14615384615384616, "f1-score": 0.15833333333333333, "support": 130}, "2": {"precision": 0.8892215568862275, "recall": 0.9073319755600815, "f1-score": 0.8981854838709676, "support": 982}, "accuracy": 0.8183453237410072, "macro avg": {"precision": 0.5309744148067501, "recall": 0.5267429108569638, "f1-score": 0.5282594086021505, "support": 1112}, "weighted avg": {"precision": 0.8054587358964217, "recall": 0.8183453237410072, "f1-score": 0.8116919770635105, "support": 1112}}]
