# Supplementary material for: Genome-wide association studies of ischemic stroke based on interpretable machine learning
Source: PeerJ Comput Sci. 2024 Nov 6;10:e2454. doi: 10.7717/peerj-cs.2454 (PMC11623107; doi:10.7717/peerj-cs.2454)
Supplement: Supplemental Information 2 — This script in Python draws "tabnet_f1_class0.png" and "logreg_f1_class0.png" figures and is provided along with the data files obtained with TabNET and logistic regression, which are used to make these plots. [file peerj-cs-10-2454-s002.zip › tabnet/res_60000]

[{"1": {"precision": 0.3695652173913043, "recall": 0.13076923076923078, "f1-score": 0.19318181818181818, "support": 130}, "2": {"precision": 0.8940955951265229, "recall": 0.970498474059003, "f1-score": 0.9307317073170731, "support": 983}, "accuracy": 0.8724168912848158, "macro avg": {"precision": 0.6318304062589136, "recall": 0.5506338524141169, "f1-score": 0.5619567627494456, "support": 1113}, "weighted avg": {"precision": 0.8328296929651767, "recall": 0.8724168912848158, "f1-score": 0.844584819996693, "support": 1113}}, {"1": {"precision": 0.2972972972972973, "recall": 0.08527131782945736, "f1-score": 0.13253012048192772, "support": 129}, "2": {"precision": 0.8902325581395348, "recall": 0.9735503560528993, "f1-score": 0.9300291545189504, "support": 983}, "accuracy": 0.8705035971223022, "macro avg": {"precision": 0.593764927718416, "recall": 0.5294108369411783, "f1-score": 0.531279637500439, "support": 1112}, "weighted avg": {"precision": 0.8214478021605343, "recall": 0.8705035971223022, "f1-score": 0.8375135291675332, "support": 1112}}, {"1": {"precision": 0.28421052631578947, "recall": 0.2076923076923077, "f1-score": 0.24000000000000002, "support": 130}, "2": {"precision": 0.8987217305801377, "recall": 0.9307535641547862, "f1-score": 0.9144572286143071, "support": 982}, "accuracy": 0.8462230215827338, "macro avg": {"precision": 0.5914661284479636, "recall": 0.5692229359235469, "f1-score": 0.5772286143071536, "support": 1112}, "weighted avg": {"precision": 0.8268813919521114, "recall": 0.8462230215827338, "f1-score": 0.8356088116000446, "support": 1112}}, {"1": {"precision": 0.14814814814814814, "recall": 0.03076923076923077, "f1-score": 0.05095541401273885, "support": 130}, "2": {"precision": 0.8838709677419355, "recall": 0.9765784114052953, "f1-score": 0.9279148524431543, "support": 982}, "accuracy": 0.8660071942446043, "macro avg": {"precision": 0.5160095579450419, "recall": 0.5036738210872631, "f1-score": 0.4894351332279466, "support": 1112}, "weighted avg": {"precision": 0.7978602064584891, "recall": 0.8660071942446043, "f1-score": 0.8253926159360013, "support": 1112}}, {"1": {"precision": 0.53125, "recall": 0.13076923076923078, "f1-score": 0.20987654320987656, "support": 130}, "2": {"precision": 0.8953703703703704, "recall": 0.984725050916497, "f1-score": 0.9379243452958292, "support": 982}, "accuracy": 0.8848920863309353, "macro avg": {"precision": 0.7133101851851852, "recall": 0.5577471408428639, "f1-score": 0.5739004442528529, "support": 1112}, "weighted avg": {"precision": 0.8528023414601652, "recall": 0.8848920863309353, "f1-score": 0.8528108432534067, "support": 1112}}]
