# Supplementary material for: Genome-wide association studies of ischemic stroke based on interpretable machine learning
Source: PeerJ Comput Sci. 2024 Nov 6;10:e2454. doi: 10.7717/peerj-cs.2454 (PMC11623107; doi:10.7717/peerj-cs.2454)
Supplement: Supplemental Information 2 — This script in Python draws "tabnet_f1_class0.png" and "logreg_f1_class0.png" figures and is provided along with the data files obtained with TabNET and logistic regression, which are used to make these plots. [file peerj-cs-10-2454-s002.zip › tabnet/res_7000]

[{"1": {"precision": 0.5116279069767442, "recall": 0.16923076923076924, "f1-score": 0.2543352601156069, "support": 130}, "2": {"precision": 0.8990654205607477, "recall": 0.9786368260427264, "f1-score": 0.9371651242084755, "support": 983}, "accuracy": 0.8840970350404312, "macro avg": {"precision": 0.705346663768746, "recall": 0.5739337976367478, "f1-score": 0.5957501921620412, "support": 1113}, "weighted avg": {"precision": 0.8538121620109539, "recall": 0.8840970350404312, "f1-score": 0.8574096144761549, "support": 1113}}, {"1": {"precision": 0.4482758620689655, "recall": 0.20155038759689922, "f1-score": 0.27807486631016043, "support": 129}, "2": {"precision": 0.9022770398481973, "recall": 0.9674465920651069, "f1-score": 0.9337260677466862, "support": 983}, "accuracy": 0.8785971223021583, "macro avg": {"precision": 0.6752764509585814, "recall": 0.584498489831003, "f1-score": 0.6059004670284234, "support": 1112}, "weighted avg": {"precision": 0.8496096370302828, "recall": 0.8785971223021583, "f1-score": 0.8576658114649309, "support": 1112}}, {"1": {"precision": 0.6944444444444444, "recall": 0.19230769230769232, "f1-score": 0.30120481927710846, "support": 130}, "2": {"precision": 0.9024163568773235, "recall": 0.9887983706720977, "f1-score": 0.9436345966958212, "support": 982}, "accuracy": 0.89568345323741, "macro avg": {"precision": 0.798430400660884, "recall": 0.590553031489895, "f1-score": 0.6224197079864648, "support": 1112}, "weighted avg": {"precision": 0.8781030937331918, "recall": 0.89568345323741, "f1-score": 0.8685303960983097, "support": 1112}}, {"1": {"precision": 0.5901639344262295, "recall": 0.27692307692307694, "f1-score": 0.3769633507853403, "support": 130}, "2": {"precision": 0.9105613701236918, "recall": 0.9745417515274949, "f1-score": 0.94146581406788, "support": 982}, "accuracy": 0.8929856115107914, "macro avg": {"precision": 0.7503626522749607, "recall": 0.6257324142252859, "f1-score": 0.6592145824266101, "support": 1112}, "weighted avg": {"precision": 0.8731048353748877, "recall": 0.8929856115107914, "f1-score": 0.8754718210582305, "support": 1112}}, {"1": {"precision": 0.6666666666666666, "recall": 0.18461538461538463, "f1-score": 0.28915662650602414, "support": 130}, "2": {"precision": 0.9014869888475836, "recall": 0.9877800407331976, "f1-score": 0.9426627793974732, "support": 982}, "accuracy": 0.8938848920863309, "macro avg": {"precision": 0.7840768277571251, "recall": 0.5861977126742911, "f1-score": 0.6159097029517486, "support": 1112}, "weighted avg": {"precision": 0.8740349727652822, "recall": 0.8938848920863309, "f1-score": 0.8662636787896599, "support": 1112}}]
