# Supplementary material for: Genome-wide association studies of ischemic stroke based on interpretable machine learning
Source: PeerJ Comput Sci. 2024 Nov 6;10:e2454. doi: 10.7717/peerj-cs.2454 (PMC11623107; doi:10.7717/peerj-cs.2454)
Supplement: Supplemental Information 2 — This script in Python draws "tabnet_f1_class0.png" and "logreg_f1_class0.png" figures and is provided along with the data files obtained with TabNET and logistic regression, which are used to make these plots. [file peerj-cs-10-2454-s002.zip › tabnet/res_44000]

[{"1": {"precision": 0.2872340425531915, "recall": 0.2076923076923077, "f1-score": 0.24107142857142858, "support": 130}, "2": {"precision": 0.8989205103042198, "recall": 0.9318413021363174, "f1-score": 0.915084915084915, "support": 983}, "accuracy": 0.8472596585804133, "macro avg": {"precision": 0.5930772764287057, "recall": 0.5697668049143125, "f1-score": 0.5780781718281718, "support": 1113}, "weighted avg": {"precision": 0.8274746515372533, "recall": 0.8472596585804133, "f1-score": 0.8363591709279039, "support": 1113}}, {"1": {"precision": 1.0, "recall": 0.023255813953488372, "f1-score": 0.04545454545454545, "support": 129}, "2": {"precision": 0.8863841298467088, "recall": 1.0, "f1-score": 0.9397705544933078, "support": 983}, "accuracy": 0.8866906474820144, "macro avg": {"precision": 0.9431920649233544, "recall": 0.5116279069767442, "f1-score": 0.4926125499739266, "support": 1112}, "weighted avg": {"precision": 0.8995643881648514, "recall": 0.8866906474820144, "f1-score": 0.8360234635166889, "support": 1112}}, {"1": {"precision": 0.38461538461538464, "recall": 0.11538461538461539, "f1-score": 0.1775147928994083, "support": 130}, "2": {"precision": 0.8928238583410997, "recall": 0.9755600814663951, "f1-score": 0.9323600973236009, "support": 982}, "accuracy": 0.875, "macro avg": {"precision": 0.6387196214782421, "recall": 0.5454723484255052, "f1-score": 0.5549374451115046, "support": 1112}, "weighted avg": {"precision": 0.8334109972041006, "recall": 0.875, "f1-score": 0.8441137937488302, "support": 1112}}, {"1": {"precision": 0.5, "recall": 0.09230769230769231, "f1-score": 0.15584415584415584, "support": 130}, "2": {"precision": 0.8915441176470589, "recall": 0.9877800407331976, "f1-score": 0.9371980676328503, "support": 982}, "accuracy": 0.8830935251798561, "macro avg": {"precision": 0.6957720588235294, "recall": 0.540043866520445, "f1-score": 0.546521111738503, "support": 1112}, "weighted avg": {"precision": 0.8457700751163776, "recall": 0.8830935251798561, "f1-score": 0.8458527362187044, "support": 1112}}, {"1": {"precision": 0.4027777777777778, "recall": 0.2230769230769231, "f1-score": 0.28712871287128716, "support": 130}, "2": {"precision": 0.9028846153846154, "recall": 0.9562118126272913, "f1-score": 0.9287833827893175, "support": 982}, "accuracy": 0.8705035971223022, "macro avg": {"precision": 0.6528311965811966, "recall": 0.5896443678521072, "f1-score": 0.6079560478303023, "support": 1112}, "weighted avg": {"precision": 0.8444188879665498, "recall": 0.8705035971223022, "f1-score": 0.8537697972773175, "support": 1112}}]
