# Supplementary material for: Genome-wide association studies of ischemic stroke based on interpretable machine learning
Source: PeerJ Comput Sci. 2024 Nov 6;10:e2454. doi: 10.7717/peerj-cs.2454 (PMC11623107; doi:10.7717/peerj-cs.2454)
Supplement: Supplemental Information 2 — This script in Python draws "tabnet_f1_class0.png" and "logreg_f1_class0.png" figures and is provided along with the data files obtained with TabNET and logistic regression, which are used to make these plots. [file peerj-cs-10-2454-s002.zip › tabnet/res_69000]

[{"1": {"precision": 0.8181818181818182, "recall": 0.06923076923076923, "f1-score": 0.12765957446808512, "support": 130}, "2": {"precision": 0.8901996370235935, "recall": 0.9979654120040692, "f1-score": 0.9410071942446043, "support": 983}, "accuracy": 0.889487870619946, "macro avg": {"precision": 0.8541907276027059, "recall": 0.5335980906174193, "f1-score": 0.5343333843563447, "support": 1113}, "weighted avg": {"precision": 0.8817878522532154, "recall": 0.889487870619946, "f1-score": 0.8460070230218304, "support": 1113}}, {"1": {"precision": 0.6, "recall": 0.046511627906976744, "f1-score": 0.08633093525179857, "support": 129}, "2": {"precision": 0.8883847549909256, "recall": 0.9959308240081384, "f1-score": 0.9390887290167865, "support": 983}, "accuracy": 0.8857913669064749, "macro avg": {"precision": 0.7441923774954629, "recall": 0.5212212259575576, "f1-score": 0.5127098321342926, "support": 1112}, "weighted avg": {"precision": 0.8549300487015107, "recall": 0.8857913669064749, "f1-score": 0.8401626899918914, "support": 1112}}, {"1": {"precision": 0.8, "recall": 0.03076923076923077, "f1-score": 0.05925925925925926, "support": 130}, "2": {"precision": 0.8861788617886179, "recall": 0.9989816700610998, "f1-score": 0.939205361416946, "support": 982}, "accuracy": 0.8857913669064749, "macro avg": {"precision": 0.843089430894309, "recall": 0.5148754504151654, "f1-score": 0.4992323103381026, "support": 1112}, "weighted avg": {"precision": 0.8761039948528981, "recall": 0.8857913669064749, "f1-score": 0.8363339645819646, "support": 1112}}, {"1": {"precision": 0.27586206896551724, "recall": 0.12307692307692308, "f1-score": 0.17021276595744683, "support": 130}, "2": {"precision": 0.8918406072106262, "recall": 0.9572301425661914, "f1-score": 0.9233791748526522, "support": 982}, "accuracy": 0.8597122302158273, "macro avg": {"precision": 0.5838513380880717, "recall": 0.5401535328215572, "f1-score": 0.5467959704050496, "support": 1112}, "weighted avg": {"precision": 0.8198287277395253, "recall": 0.8597122302158273, "f1-score": 0.8353291450357667, "support": 1112}}, {"1": {"precision": 0.2, "recall": 0.023076923076923078, "f1-score": 0.041379310344827586, "support": 130}, "2": {"precision": 0.8842297174111212, "recall": 0.9877800407331976, "f1-score": 0.9331409331409332, "support": 982}, "accuracy": 0.875, "macro avg": {"precision": 0.5421148587055606, "recall": 0.5054284819050603, "f1-score": 0.48726012174288036, "support": 1112}, "weighted avg": {"precision": 0.8042388331814039, "recall": 0.875, "f1-score": 0.8288882254399496, "support": 1112}}]
