# Supplementary material for: Genome-wide association studies of ischemic stroke based on interpretable machine learning
Source: PeerJ Comput Sci. 2024 Nov 6;10:e2454. doi: 10.7717/peerj-cs.2454 (PMC11623107; doi:10.7717/peerj-cs.2454)
Supplement: Supplemental Information 2 — This script in Python draws "tabnet_f1_class0.png" and "logreg_f1_class0.png" figures and is provided along with the data files obtained with TabNET and logistic regression, which are used to make these plots. [file peerj-cs-10-2454-s002.zip › tabnet/res_32000]

[{"1": {"precision": 0.8181818181818182, "recall": 0.06923076923076923, "f1-score": 0.12765957446808512, "support": 130}, "2": {"precision": 0.8901996370235935, "recall": 0.9979654120040692, "f1-score": 0.9410071942446043, "support": 983}, "accuracy": 0.889487870619946, "macro avg": {"precision": 0.8541907276027059, "recall": 0.5335980906174193, "f1-score": 0.5343333843563447, "support": 1113}, "weighted avg": {"precision": 0.8817878522532154, "recall": 0.889487870619946, "f1-score": 0.8460070230218304, "support": 1113}}, {"1": {"precision": 0.5757575757575758, "recall": 0.29457364341085274, "f1-score": 0.3897435897435898, "support": 129}, "2": {"precision": 0.9130019120458891, "recall": 0.9715157680569685, "f1-score": 0.9413504189255791, "support": 983}, "accuracy": 0.8929856115107914, "macro avg": {"precision": 0.7443797439017324, "recall": 0.6330447057339106, "f1-score": 0.6655470043345845, "support": 1112}, "weighted avg": {"precision": 0.873879142818198, "recall": 0.8929856115107914, "f1-score": 0.8773600583460138, "support": 1112}}, {"1": {"precision": 0.6666666666666666, "recall": 0.03076923076923077, "f1-score": 0.05882352941176471, "support": 130}, "2": {"precision": 0.8860759493670886, "recall": 0.9979633401221996, "f1-score": 0.9386973180076629, "support": 982}, "accuracy": 0.8848920863309353, "macro avg": {"precision": 0.7763713080168776, "recall": 0.5143662854457152, "f1-score": 0.4987604237097138, "support": 1112}, "weighted avg": {"precision": 0.8604255835837659, "recall": 0.8848920863309353, "f1-score": 0.8358343750962719, "support": 1112}}, {"1": {"precision": 0.4634146341463415, "recall": 0.2923076923076923, "f1-score": 0.3584905660377358, "support": 130}, "2": {"precision": 0.9106796116504854, "recall": 0.955193482688391, "f1-score": 0.9324055666003975, "support": 982}, "accuracy": 0.8776978417266187, "macro avg": {"precision": 0.6870471228984134, "recall": 0.6237505874980417, "f1-score": 0.6454480663190667, "support": 1112}, "weighted avg": {"precision": 0.8583914398199649, "recall": 0.8776978417266187, "f1-score": 0.8653111870382159, "support": 1112}}, {"1": {"precision": 0.8095238095238095, "recall": 0.13076923076923078, "f1-score": 0.22516556291390732, "support": 130}, "2": {"precision": 0.8964252978918423, "recall": 0.9959266802443992, "f1-score": 0.9435600578871202, "support": 982}, "accuracy": 0.8947841726618705, "macro avg": {"precision": 0.8529745537078259, "recall": 0.563347955506815, "f1-score": 0.5843628104005137, "support": 1112}, "weighted avg": {"precision": 0.8862659512301119, "recall": 0.8947841726618705, "f1-score": 0.8595750899496043, "support": 1112}}]
