# Supplementary material for: Genome-wide association studies of ischemic stroke based on interpretable machine learning
Source: PeerJ Comput Sci. 2024 Nov 6;10:e2454. doi: 10.7717/peerj-cs.2454 (PMC11623107; doi:10.7717/peerj-cs.2454)
Supplement: Supplemental Information 2 — This script in Python draws "tabnet_f1_class0.png" and "logreg_f1_class0.png" figures and is provided along with the data files obtained with TabNET and logistic regression, which are used to make these plots. [file peerj-cs-10-2454-s002.zip › tabnet/res_55000]

[{"1": {"precision": 0.6785714285714286, "recall": 0.14615384615384616, "f1-score": 0.24050632911392406, "support": 130}, "2": {"precision": 0.8976958525345622, "recall": 0.9908443540183113, "f1-score": 0.941972920696325, "support": 983}, "accuracy": 0.8921832884097035, "macro avg": {"precision": 0.7881336405529954, "recall": 0.5684991000860787, "f1-score": 0.5912396249051245, "support": 1113}, "weighted avg": {"precision": 0.872101804812004, "recall": 0.8921832884097035, "f1-score": 0.8600406144018846, "support": 1113}}, {"1": {"precision": 0.4411764705882353, "recall": 0.11627906976744186, "f1-score": 0.18404907975460125, "support": 129}, "2": {"precision": 0.8942486085343229, "recall": 0.9806714140386572, "f1-score": 0.9354682193110141, "support": 983}, "accuracy": 0.8803956834532374, "macro avg": {"precision": 0.6677125395612791, "recall": 0.5484752419030495, "f1-score": 0.5597586495328076, "support": 1112}, "weighted avg": {"precision": 0.8416889810207929, "recall": 0.8803956834532374, "f1-score": 0.8482981932293798, "support": 1112}}, {"1": {"precision": 0.9166666666666666, "recall": 0.08461538461538462, "f1-score": 0.15492957746478875, "support": 130}, "2": {"precision": 0.8918181818181818, "recall": 0.9989816700610998, "f1-score": 0.9423631123919308, "support": 982}, "accuracy": 0.8920863309352518, "macro avg": {"precision": 0.9042424242424243, "recall": 0.5417985273382422, "f1-score": 0.5486463449283598, "support": 1112}, "weighted avg": {"precision": 0.8947231305864399, "recall": 0.8920863309352518, "f1-score": 0.850307033668434, "support": 1112}}, {"1": {"precision": 0.8, "recall": 0.03076923076923077, "f1-score": 0.05925925925925926, "support": 130}, "2": {"precision": 0.8861788617886179, "recall": 0.9989816700610998, "f1-score": 0.939205361416946, "support": 982}, "accuracy": 0.8857913669064749, "macro avg": {"precision": 0.843089430894309, "recall": 0.5148754504151654, "f1-score": 0.4992323103381026, "support": 1112}, "weighted avg": {"precision": 0.8761039948528981, "recall": 0.8857913669064749, "f1-score": 0.8363339645819646, "support": 1112}}, {"1": {"precision": 0.38028169014084506, "recall": 0.4153846153846154, "f1-score": 0.39705882352941174, "support": 130}, "2": {"precision": 0.9216494845360824, "recall": 0.9103869653767821, "f1-score": 0.915983606557377, "support": 982}, "accuracy": 0.8525179856115108, "macro avg": {"precision": 0.6509655873384638, "recall": 0.6628857903806987, "f1-score": 0.6565212150433943, "support": 1112}, "weighted avg": {"precision": 0.8583600841121788, "recall": 0.8525179856115108, "f1-score": 0.8553179394767696, "support": 1112}}]
