# Supplementary material for: Genome-wide association studies of ischemic stroke based on interpretable machine learning
Source: PeerJ Comput Sci. 2024 Nov 6;10:e2454. doi: 10.7717/peerj-cs.2454 (PMC11623107; doi:10.7717/peerj-cs.2454)
Supplement: Supplemental Information 2 — This script in Python draws "tabnet_f1_class0.png" and "logreg_f1_class0.png" figures and is provided along with the data files obtained with TabNET and logistic regression, which are used to make these plots. [file peerj-cs-10-2454-s002.zip › tabnet/res_74000]

[{"1": {"precision": 0.7692307692307693, "recall": 0.07692307692307693, "f1-score": 0.13986013986013984, "support": 130}, "2": {"precision": 0.8909090909090909, "recall": 0.9969481180061037, "f1-score": 0.9409505520883341, "support": 983}, "accuracy": 0.889487870619946, "macro avg": {"precision": 0.8300699300699301, "recall": 0.5369355974645903, "f1-score": 0.540405345974237, "support": 1113}, "weighted avg": {"precision": 0.8766968880176427, "recall": 0.889487870619946, "f1-score": 0.8473820403276285, "support": 1113}}, {"1": {"precision": 0.6666666666666666, "recall": 0.046511627906976744, "f1-score": 0.08695652173913045, "support": 129}, "2": {"precision": 0.8884859474161378, "recall": 0.9969481180061037, "f1-score": 0.9395973154362416, "support": 983}, "accuracy": 0.8866906474820144, "macro avg": {"precision": 0.7775763070414022, "recall": 0.5217298729565403, "f1-score": 0.513276918587686, "support": 1112}, "weighted avg": {"precision": 0.8627533150270356, "recall": 0.8866906474820144, "f1-score": 0.8406848492609472, "support": 1112}}, {"1": {"precision": 1.0, "recall": 0.007692307692307693, "f1-score": 0.015267175572519085, "support": 130}, "2": {"precision": 0.8838883888388839, "recall": 1.0, "f1-score": 0.9383659818442427, "support": 982}, "accuracy": 0.8839928057553957, "macro avg": {"precision": 0.941944194419442, "recall": 0.5038461538461538, "f1-score": 0.4768165787083809, "support": 1112}, "weighted avg": {"precision": 0.8974625879854172, "recall": 0.8839928057553957, "f1-score": 0.8304497544923326, "support": 1112}}, {"1": {"precision": 0.5757575757575758, "recall": 0.14615384615384616, "f1-score": 0.23312883435582823, "support": 130}, "2": {"precision": 0.897126969416126, "recall": 0.9857433808553971, "f1-score": 0.9393498301795246, "support": 982}, "accuracy": 0.887589928057554, "macro avg": {"precision": 0.7364422725868509, "recall": 0.5659486135046217, "f1-score": 0.5862393322676764, "support": 1112}, "weighted avg": {"precision": 0.8595568064884179, "recall": 0.887589928057554, "f1-score": 0.8567880231138046, "support": 1112}}, {"1": {"precision": 0.47619047619047616, "recall": 0.23076923076923078, "f1-score": 0.3108808290155441, "support": 130}, "2": {"precision": 0.9046711153479504, "recall": 0.9663951120162932, "f1-score": 0.9345150172328901, "support": 982}, "accuracy": 0.8803956834532374, "macro avg": {"precision": 0.6904307957692133, "recall": 0.598582171392762, "f1-score": 0.6226979231242171, "support": 1112}, "weighted avg": {"precision": 0.854578954295368, "recall": 0.8803956834532374, "f1-score": 0.8616081427110781, "support": 1112}}]
