# Supplementary material for: Genome-wide association studies of ischemic stroke based on interpretable machine learning
Source: PeerJ Comput Sci. 2024 Nov 6;10:e2454. doi: 10.7717/peerj-cs.2454 (PMC11623107; doi:10.7717/peerj-cs.2454)
Supplement: Supplemental Information 2 — This script in Python draws "tabnet_f1_class0.png" and "logreg_f1_class0.png" figures and is provided along with the data files obtained with TabNET and logistic regression, which are used to make these plots. [file peerj-cs-10-2454-s002.zip › tabnet/res_67000]

[{"1": {"precision": 0.6071428571428571, "recall": 0.13076923076923078, "f1-score": 0.21518987341772153, "support": 130}, "2": {"precision": 0.895852534562212, "recall": 0.9888097660223805, "f1-score": 0.9400386847195359, "support": 983}, "accuracy": 0.8885893980233602, "macro avg": {"precision": 0.7514976958525346, "recall": 0.5597894983958056, "f1-score": 0.5776142790686287, "support": 1113}, "weighted avg": {"precision": 0.8621308292032578, "recall": 0.8885893980233602, "f1-score": 0.8553753015486142, "support": 1113}}, {"1": {"precision": 0.48148148148148145, "recall": 0.10077519379844961, "f1-score": 0.16666666666666666, "support": 129}, "2": {"precision": 0.8930875576036866, "recall": 0.9857578840284842, "f1-score": 0.937137330754352, "support": 983}, "accuracy": 0.8830935251798561, "macro avg": {"precision": 0.6872845195425841, "recall": 0.5432665389134669, "f1-score": 0.5519019987105094, "support": 1112}, "weighted avg": {"precision": 0.8453382915787185, "recall": 0.8830935251798561, "f1-score": 0.8477571907657626, "support": 1112}}, {"1": {"precision": 0.36, "recall": 0.06923076923076923, "f1-score": 0.11612903225806452, "support": 130}, "2": {"precision": 0.8886844526218951, "recall": 0.9837067209775967, "f1-score": 0.9337844369260513, "support": 982}, "accuracy": 0.8767985611510791, "macro avg": {"precision": 0.6243422263109475, "recall": 0.526468745104183, "f1-score": 0.5249567345920579, "support": 1112}, "weighted avg": {"precision": 0.8268778169736519, "recall": 0.8767985611510791, "f1-score": 0.8381952259486788, "support": 1112}}, {"1": {"precision": 1.0, "recall": 0.03076923076923077, "f1-score": 0.059701492537313446, "support": 130}, "2": {"precision": 0.8862815884476535, "recall": 1.0, "f1-score": 0.939712918660287, "support": 982}, "accuracy": 0.8866906474820144, "macro avg": {"precision": 0.9431407942238268, "recall": 0.5153846153846153, "f1-score": 0.4997072055988003, "support": 1112}, "weighted avg": {"precision": 0.8995760070643846, "recall": 0.8866906474820144, "f1-score": 0.8368338850308027, "support": 1112}}, {"1": {"precision": 0.5, "recall": 0.007692307692307693, "f1-score": 0.015151515151515154, "support": 130}, "2": {"precision": 0.8837837837837837, "recall": 0.9989816700610998, "f1-score": 0.9378585086042065, "support": 982}, "accuracy": 0.8830935251798561, "macro avg": {"precision": 0.6918918918918919, "recall": 0.5033369888767038, "f1-score": 0.4765050118778608, "support": 1112}, "weighted avg": {"precision": 0.8389169745284853, "recall": 0.8830935251798561, "f1-score": 0.8299880867077588, "support": 1112}}]
