# Supplementary material for: Genome-wide association studies of ischemic stroke based on interpretable machine learning
Source: PeerJ Comput Sci. 2024 Nov 6;10:e2454. doi: 10.7717/peerj-cs.2454 (PMC11623107; doi:10.7717/peerj-cs.2454)
Supplement: Supplemental Information 2 — This script in Python draws "tabnet_f1_class0.png" and "logreg_f1_class0.png" figures and is provided along with the data files obtained with TabNET and logistic regression, which are used to make these plots. [file peerj-cs-10-2454-s002.zip › tabnet/res_66000]

[{"1": {"precision": 0.6666666666666666, "recall": 0.046153846153846156, "f1-score": 0.08633093525179858, "support": 130}, "2": {"precision": 0.8876811594202898, "recall": 0.9969481180061037, "f1-score": 0.9391471011020602, "support": 983}, "accuracy": 0.8858939802336029, "macro avg": {"precision": 0.7771739130434783, "recall": 0.521550982079975, "f1-score": 0.5127390181769294, "support": 1113}, "weighted avg": {"precision": 0.8618663489459223, "recall": 0.8858939802336029, "f1-score": 0.8395369469596218, "support": 1113}}, {"1": {"precision": 0.5555555555555556, "recall": 0.03875968992248062, "f1-score": 0.07246376811594203, "support": 129}, "2": {"precision": 0.8875793291024479, "recall": 0.9959308240081384, "f1-score": 0.9386385426653883, "support": 983}, "accuracy": 0.8848920863309353, "macro avg": {"precision": 0.7215674423290017, "recall": 0.5173452569653095, "f1-score": 0.5055511553906652, "support": 1112}, "weighted avg": {"precision": 0.8490621827107669, "recall": 0.8848920863309353, "f1-score": 0.8381560373444543, "support": 1112}}, {"1": {"precision": 1.0, "recall": 0.023076923076923078, "f1-score": 0.04511278195488722, "support": 130}, "2": {"precision": 0.8854824165915239, "recall": 1.0, "f1-score": 0.9392635102821616, "support": 982}, "accuracy": 0.8857913669064749, "macro avg": {"precision": 0.942741208295762, "recall": 0.5115384615384615, "f1-score": 0.4921881461185244, "support": 1112}, "weighted avg": {"precision": 0.8988702635727307, "recall": 0.8857913669064749, "f1-score": 0.8347315006755558, "support": 1112}}, {"1": {"precision": 0.5185185185185185, "recall": 0.1076923076923077, "f1-score": 0.178343949044586, "support": 130}, "2": {"precision": 0.8930875576036866, "recall": 0.9867617107942973, "f1-score": 0.9375907111756169, "support": 982}, "accuracy": 0.8839928057553957, "macro avg": {"precision": 0.7058030380611026, "recall": 0.5472270092433025, "f1-score": 0.5579673301101015, "support": 1112}, "weighted avg": {"precision": 0.8492980116674709, "recall": 0.8839928057553957, "f1-score": 0.8488298486962698, "support": 1112}}, {"1": {"precision": 0.5294117647058824, "recall": 0.06923076923076923, "f1-score": 0.12244897959183675, "support": 130}, "2": {"precision": 0.8894977168949771, "recall": 0.9918533604887984, "f1-score": 0.9378911892152143, "support": 982}, "accuracy": 0.8839928057553957, "macro avg": {"precision": 0.7094547408004297, "recall": 0.5305420648597838, "f1-score": 0.5301700844035255, "support": 1112}, "weighted avg": {"precision": 0.8474013375922952, "recall": 0.8839928057553957, "f1-score": 0.8425607150685964, "support": 1112}}]
