# Supplementary material for: Genome-wide association studies of ischemic stroke based on interpretable machine learning
Source: PeerJ Comput Sci. 2024 Nov 6;10:e2454. doi: 10.7717/peerj-cs.2454 (PMC11623107; doi:10.7717/peerj-cs.2454)
Supplement: Supplemental Information 2 — This script in Python draws "tabnet_f1_class0.png" and "logreg_f1_class0.png" figures and is provided along with the data files obtained with TabNET and logistic regression, which are used to make these plots. [file peerj-cs-10-2454-s002.zip › tabnet/res_16000]

[{"1": {"precision": 0.6818181818181818, "recall": 0.11538461538461539, "f1-score": 0.19736842105263158, "support": 130}, "2": {"precision": 0.8945921173235564, "recall": 0.9928789420142421, "f1-score": 0.9411764705882353, "support": 983}, "accuracy": 0.8903863432165319, "macro avg": {"precision": 0.7882051495708691, "recall": 0.5541317786994288, "f1-score": 0.5692724458204335, "support": 1113}, "weighted avg": {"precision": 0.8697398157820481, "recall": 0.8903863432165319, "f1-score": 0.8542986211366373, "support": 1113}}, {"1": {"precision": 0.3333333333333333, "recall": 0.007751937984496124, "f1-score": 0.01515151515151515, "support": 129}, "2": {"precision": 0.8845807033363391, "recall": 0.9979654120040692, "f1-score": 0.9378585086042065, "support": 983}, "accuracy": 0.8830935251798561, "macro avg": {"precision": 0.6089570183348362, "recall": 0.5028586749942826, "f1-score": 0.4765050118778608, "support": 1112}, "weighted avg": {"precision": 0.8206320426075732, "recall": 0.8830935251798561, "f1-score": 0.8308178591838854, "support": 1112}}, {"1": {"precision": 0.39325842696629215, "recall": 0.2692307692307692, "f1-score": 0.319634703196347, "support": 130}, "2": {"precision": 0.9071358748778103, "recall": 0.945010183299389, "f1-score": 0.9256857855361595, "support": 982}, "accuracy": 0.8660071942446043, "macro avg": {"precision": 0.6501971509220512, "recall": 0.6071204762650791, "f1-score": 0.6226602443662532, "support": 1112}, "weighted avg": {"precision": 0.8470602739529026, "recall": 0.8660071942446043, "f1-score": 0.8548344899388793, "support": 1112}}, {"1": {"precision": 0.5227272727272727, "recall": 0.17692307692307693, "f1-score": 0.26436781609195403, "support": 130}, "2": {"precision": 0.899812734082397, "recall": 0.9786150712830958, "f1-score": 0.9375609756097562, "support": 982}, "accuracy": 0.8848920863309353, "macro avg": {"precision": 0.7112700034048349, "recall": 0.5777690741030863, "f1-score": 0.600964395850855, "support": 1112}, "weighted avg": {"precision": 0.8557290020894419, "recall": 0.8848920863309353, "f1-score": 0.8588603364574952, "support": 1112}}, {"1": {"precision": 0.5135135135135135, "recall": 0.14615384615384616, "f1-score": 0.22754491017964074, "support": 130}, "2": {"precision": 0.8967441860465116, "recall": 0.9816700610997964, "f1-score": 0.9372873116188624, "support": 982}, "accuracy": 0.8839928057553957, "macro avg": {"precision": 0.7051288497800126, "recall": 0.5639119536268212, "f1-score": 0.5824161108992516, "support": 1112}, "weighted avg": {"precision": 0.8519420390777259, "recall": 0.8839928057553957, "f1-score": 0.8543138294362196, "support": 1112}}]
