# Supplementary material for: Genome-wide association studies of ischemic stroke based on interpretable machine learning
Source: PeerJ Comput Sci. 2024 Nov 6;10:e2454. doi: 10.7717/peerj-cs.2454 (PMC11623107; doi:10.7717/peerj-cs.2454)
Supplement: Supplemental Information 2 — This script in Python draws "tabnet_f1_class0.png" and "logreg_f1_class0.png" figures and is provided along with the data files obtained with TabNET and logistic regression, which are used to make these plots. [file peerj-cs-10-2454-s002.zip › tabnet/res_75000]

[{"1": {"precision": 0.5116279069767442, "recall": 0.16923076923076924, "f1-score": 0.2543352601156069, "support": 130}, "2": {"precision": 0.8990654205607477, "recall": 0.9786368260427264, "f1-score": 0.9371651242084755, "support": 983}, "accuracy": 0.8840970350404312, "macro avg": {"precision": 0.705346663768746, "recall": 0.5739337976367478, "f1-score": 0.5957501921620412, "support": 1113}, "weighted avg": {"precision": 0.8538121620109539, "recall": 0.8840970350404312, "f1-score": 0.8574096144761549, "support": 1113}}, {"1": {"precision": 0.6666666666666666, "recall": 0.015503875968992248, "f1-score": 0.0303030303030303, "support": 129}, "2": {"precision": 0.8854824165915239, "recall": 0.9989827060020345, "f1-score": 0.9388145315487572, "support": 983}, "accuracy": 0.8848920863309353, "macro avg": {"precision": 0.7760745416290953, "recall": 0.5072432909855134, "f1-score": 0.4845587809258937, "support": 1112}, "weighted avg": {"precision": 0.8600982153862122, "recall": 0.8848920863309353, "f1-score": 0.833420661350287, "support": 1112}}, {"1": {"precision": 0.5833333333333334, "recall": 0.2153846153846154, "f1-score": 0.31460674157303375, "support": 130}, "2": {"precision": 0.9041353383458647, "recall": 0.9796334012219959, "f1-score": 0.9403714565004888, "support": 982}, "accuracy": 0.8902877697841727, "macro avg": {"precision": 0.743734335839599, "recall": 0.5975090083033057, "f1-score": 0.6274890990367613, "support": 1112}, "weighted avg": {"precision": 0.8666315068246155, "recall": 0.8902877697841727, "f1-score": 0.8672155096114877, "support": 1112}}, {"1": {"precision": 0.48484848484848486, "recall": 0.12307692307692308, "f1-score": 0.19631901840490798, "support": 130}, "2": {"precision": 0.8943466172381835, "recall": 0.9826883910386965, "f1-score": 0.9364386220281418, "support": 982}, "accuracy": 0.8821942446043165, "macro avg": {"precision": 0.6895975510433342, "recall": 0.5528826570578098, "f1-score": 0.5663788202165249, "support": 1112}, "weighted avg": {"precision": 0.8464736341350713, "recall": 0.8821942446043165, "f1-score": 0.8499138482232673, "support": 1112}}, {"1": {"precision": 0.4411764705882353, "recall": 0.11538461538461539, "f1-score": 0.18292682926829268, "support": 130}, "2": {"precision": 0.8933209647495362, "recall": 0.9806517311608961, "f1-score": 0.9349514563106797, "support": 982}, "accuracy": 0.8794964028776978, "macro avg": {"precision": 0.6672487176688857, "recall": 0.5480181732727557, "f1-score": 0.5589391427894862, "support": 1112}, "weighted avg": {"precision": 0.8404623458278013, "recall": 0.8794964028776978, "f1-score": 0.8470349081852208, "support": 1112}}]
