# Supplementary material for: Genome-wide association studies of ischemic stroke based on interpretable machine learning
Source: PeerJ Comput Sci. 2024 Nov 6;10:e2454. doi: 10.7717/peerj-cs.2454 (PMC11623107; doi:10.7717/peerj-cs.2454)
Supplement: Supplemental Information 2 — This script in Python draws "tabnet_f1_class0.png" and "logreg_f1_class0.png" figures and is provided along with the data files obtained with TabNET and logistic regression, which are used to make these plots. [file peerj-cs-10-2454-s002.zip › tabnet/res_72000]

[{"1": {"precision": 0.0, "recall": 0.0, "f1-score": 0.0, "support": 130}, "2": {"precision": 0.8831985624438454, "recall": 1.0, "f1-score": 0.9379770992366412, "support": 983}, "accuracy": 0.8831985624438454, "macro avg": {"precision": 0.4415992812219227, "recall": 0.5, "f1-score": 0.4689885496183206, "support": 1113}, "weighted avg": {"precision": 0.7800397007028752, "recall": 0.8831985624438454, "f1-score": 0.8284200256510497, "support": 1113}}, {"1": {"precision": 0.42857142857142855, "recall": 0.023255813953488372, "f1-score": 0.04411764705882353, "support": 129}, "2": {"precision": 0.885972850678733, "recall": 0.9959308240081384, "f1-score": 0.9377394636015326, "support": 983}, "accuracy": 0.8830935251798561, "macro avg": {"precision": 0.6572721396250808, "recall": 0.5095933189808134, "f1-score": 0.49092855533017804, "support": 1112}, "weighted avg": {"precision": 0.8329109950565727, "recall": 0.8830935251798561, "f1-score": 0.8340729039486464, "support": 1112}}, {"1": {"precision": 1.0, "recall": 0.023076923076923078, "f1-score": 0.04511278195488722, "support": 130}, "2": {"precision": 0.8854824165915239, "recall": 1.0, "f1-score": 0.9392635102821616, "support": 982}, "accuracy": 0.8857913669064749, "macro avg": {"precision": 0.942741208295762, "recall": 0.5115384615384615, "f1-score": 0.4921881461185244, "support": 1112}, "weighted avg": {"precision": 0.8988702635727307, "recall": 0.8857913669064749, "f1-score": 0.8347315006755558, "support": 1112}}, {"1": {"precision": 0.0, "recall": 0.0, "f1-score": 0.0, "support": 130}, "2": {"precision": 0.8830935251798561, "recall": 1.0, "f1-score": 0.9379178605539636, "support": 982}, "accuracy": 0.8830935251798561, "macro avg": {"precision": 0.44154676258992803, "recall": 0.5, "f1-score": 0.4689589302769818, "support": 1112}, "weighted avg": {"precision": 0.7798541742145851, "recall": 0.8830935251798561, "f1-score": 0.8282691898057485, "support": 1112}}, {"1": {"precision": 0.42857142857142855, "recall": 0.046153846153846156, "f1-score": 0.08333333333333333, "support": 130}, "2": {"precision": 0.8870673952641166, "recall": 0.9918533604887984, "f1-score": 0.9365384615384615, "support": 982}, "accuracy": 0.8812949640287769, "macro avg": {"precision": 0.6578194119177726, "recall": 0.5190036033213222, "f1-score": 0.5099358974358974, "support": 1112}, "weighted avg": {"precision": 0.8334662480788203, "recall": 0.8812949640287769, "f1-score": 0.8367932577015311, "support": 1112}}]
