# Supplementary material for: Genome-wide association studies of ischemic stroke based on interpretable machine learning
Source: PeerJ Comput Sci. 2024 Nov 6;10:e2454. doi: 10.7717/peerj-cs.2454 (PMC11623107; doi:10.7717/peerj-cs.2454)
Supplement: Supplemental Information 2 — This script in Python draws "tabnet_f1_class0.png" and "logreg_f1_class0.png" figures and is provided along with the data files obtained with TabNET and logistic regression, which are used to make these plots. [file peerj-cs-10-2454-s002.zip › tabnet/res_41000]

[{"1": {"precision": 0.0, "recall": 0.0, "f1-score": 0.0, "support": 130}, "2": {"precision": 0.8830935251798561, "recall": 0.9989827060020345, "f1-score": 0.9374701670644391, "support": 983}, "accuracy": 0.8823000898472596, "macro avg": {"precision": 0.44154676258992803, "recall": 0.49949135300101727, "f1-score": 0.46873508353221954, "support": 1113}, "weighted avg": {"precision": 0.7799469319423168, "recall": 0.8823000898472596, "f1-score": 0.8279723038853042, "support": 1113}}, {"1": {"precision": 0.7777777777777778, "recall": 0.05426356589147287, "f1-score": 0.10144927536231885, "support": 129}, "2": {"precision": 0.8893925657298277, "recall": 0.9979654120040692, "f1-score": 0.9405560882070949, "support": 983}, "accuracy": 0.8884892086330936, "macro avg": {"precision": 0.8335851717538028, "recall": 0.526114488947771, "f1-score": 0.5210026817847069, "support": 1112}, "weighted avg": {"precision": 0.876444447343304, "recall": 0.8884892086330936, "f1-score": 0.8432136611774401, "support": 1112}}, {"1": {"precision": 0.6470588235294118, "recall": 0.08461538461538462, "f1-score": 0.14965986394557823, "support": 130}, "2": {"precision": 0.891324200913242, "recall": 0.9938900203665988, "f1-score": 0.9398170438131921, "support": 982}, "accuracy": 0.887589928057554, "macro avg": {"precision": 0.7691915122213269, "recall": 0.5392527024909917, "f1-score": 0.5447384538793851, "support": 1112}, "weighted avg": {"precision": 0.8627679967226863, "recall": 0.887589928057554, "f1-score": 0.8474425533610429, "support": 1112}}, {"1": {"precision": 0.6538461538461539, "recall": 0.13076923076923078, "f1-score": 0.21794871794871795, "support": 130}, "2": {"precision": 0.8959484346224678, "recall": 0.9908350305498982, "f1-score": 0.9410058027079304, "support": 982}, "accuracy": 0.8902877697841727, "macro avg": {"precision": 0.7748972942343109, "recall": 0.5608021306595645, "f1-score": 0.5794772603283243, "support": 1112}, "weighted avg": {"precision": 0.8676451104309921, "recall": 0.8902877697841727, "f1-score": 0.8564757478350009, "support": 1112}}, {"1": {"precision": 0.631578947368421, "recall": 0.09230769230769231, "f1-score": 0.16107382550335572, "support": 130}, "2": {"precision": 0.8920402561756633, "recall": 0.9928716904276986, "f1-score": 0.9397590361445783, "support": 982}, "accuracy": 0.887589928057554, "macro avg": {"precision": 0.7618096017720422, "recall": 0.5425896913676955, "f1-score": 0.5504164308239671, "support": 1112}, "weighted avg": {"precision": 0.8615906427359676, "recall": 0.887589928057554, "f1-score": 0.8487256931739318, "support": 1112}}]
