# Supplementary material for: Genome-wide association studies of ischemic stroke based on interpretable machine learning
Source: PeerJ Comput Sci. 2024 Nov 6;10:e2454. doi: 10.7717/peerj-cs.2454 (PMC11623107; doi:10.7717/peerj-cs.2454)
Supplement: Supplemental Information 2 — This script in Python draws "tabnet_f1_class0.png" and "logreg_f1_class0.png" figures and is provided along with the data files obtained with TabNET and logistic regression, which are used to make these plots. [file peerj-cs-10-2454-s002.zip › tabnet/res_54000]

[{"1": {"precision": 0.4444444444444444, "recall": 0.06153846153846154, "f1-score": 0.10810810810810811, "support": 130}, "2": {"precision": 0.8885844748858448, "recall": 0.9898270600203459, "f1-score": 0.9364773820981713, "support": 983}, "accuracy": 0.8814016172506739, "macro avg": {"precision": 0.6665144596651447, "recall": 0.5256827607794037, "f1-score": 0.5222927451031397, "support": 1113}, "weighted avg": {"precision": 0.8367082808540551, "recall": 0.8814016172506739, "f1-score": 0.8397226600687839, "support": 1113}}, {"1": {"precision": 0.26811594202898553, "recall": 0.2868217054263566, "f1-score": 0.27715355805243447, "support": 129}, "2": {"precision": 0.9055441478439425, "recall": 0.8972533062054934, "f1-score": 0.9013796627491059, "support": 983}, "accuracy": 0.8264388489208633, "macro avg": {"precision": 0.5868300449364641, "recall": 0.592037505815925, "f1-score": 0.5892666104007702, "support": 1112}, "weighted avg": {"precision": 0.8315978901549772, "recall": 0.8264388489208633, "f1-score": 0.8289649437690064, "support": 1112}}, {"1": {"precision": 0.21052631578947367, "recall": 0.03076923076923077, "f1-score": 0.053691275167785234, "support": 130}, "2": {"precision": 0.8847209515096066, "recall": 0.984725050916497, "f1-score": 0.9320481927710843, "support": 982}, "accuracy": 0.8732014388489209, "macro avg": {"precision": 0.5476236336495401, "recall": 0.5077471408428639, "f1-score": 0.4928697339694348, "support": 1112}, "weighted avg": {"precision": 0.8059032333049148, "recall": 0.8732014388489209, "f1-score": 0.8293625819001951, "support": 1112}}, {"1": {"precision": 0.0, "recall": 0.0, "f1-score": 0.0, "support": 130}, "2": {"precision": 0.8830935251798561, "recall": 1.0, "f1-score": 0.9379178605539636, "support": 982}, "accuracy": 0.8830935251798561, "macro avg": {"precision": 0.44154676258992803, "recall": 0.5, "f1-score": 0.4689589302769818, "support": 1112}, "weighted avg": {"precision": 0.7798541742145851, "recall": 0.8830935251798561, "f1-score": 0.8282691898057485, "support": 1112}}, {"1": {"precision": 0.56, "recall": 0.1076923076923077, "f1-score": 0.18064516129032257, "support": 130}, "2": {"precision": 0.8932842686292548, "recall": 0.9887983706720977, "f1-score": 0.9386176897051716, "support": 982}, "accuracy": 0.8857913669064749, "macro avg": {"precision": 0.7266421343146274, "recall": 0.5482453391822028, "f1-score": 0.559631425497747, "support": 1112}, "weighted avg": {"precision": 0.8543211796707988, "recall": 0.8857913669064749, "f1-score": 0.8500057933976802, "support": 1112}}]
