# Supplementary material for: Genome-wide association studies of ischemic stroke based on interpretable machine learning
Source: PeerJ Comput Sci. 2024 Nov 6;10:e2454. doi: 10.7717/peerj-cs.2454 (PMC11623107; doi:10.7717/peerj-cs.2454)
Supplement: Supplemental Information 2 — This script in Python draws "tabnet_f1_class0.png" and "logreg_f1_class0.png" figures and is provided along with the data files obtained with TabNET and logistic regression, which are used to make these plots. [file peerj-cs-10-2454-s002.zip › tabnet/res_19000]

[{"1": {"precision": 0.5714285714285714, "recall": 0.09230769230769231, "f1-score": 0.15894039735099338, "support": 130}, "2": {"precision": 0.891941391941392, "recall": 0.9908443540183113, "f1-score": 0.9387951807228915, "support": 983}, "accuracy": 0.8858939802336029, "macro avg": {"precision": 0.7316849816849818, "recall": 0.5415760231630018, "f1-score": 0.5488677890369424, "support": 1113}, "weighted avg": {"precision": 0.8545050337503167, "recall": 0.8858939802336029, "f1-score": 0.8477070209400103, "support": 1113}}, {"1": {"precision": 0.5416666666666666, "recall": 0.20155038759689922, "f1-score": 0.29378531073446323, "support": 129}, "2": {"precision": 0.9031954887218046, "recall": 0.9776195320447609, "f1-score": 0.9389350268685882, "support": 983}, "accuracy": 0.887589928057554, "macro avg": {"precision": 0.7224310776942355, "recall": 0.58958495982083, "f1-score": 0.6163601688015257, "support": 1112}, "weighted avg": {"precision": 0.8612555444366312, "recall": 0.887589928057554, "f1-score": 0.8640930184321655, "support": 1112}}, {"1": {"precision": 0.3486238532110092, "recall": 0.2923076923076923, "f1-score": 0.31799163179916323, "support": 130}, "2": {"precision": 0.9082751744765702, "recall": 0.9276985743380856, "f1-score": 0.9178841309823678, "support": 982}, "accuracy": 0.8534172661870504, "macro avg": {"precision": 0.6284495138437898, "recall": 0.6100031333228889, "f1-score": 0.6179378813907654, "support": 1112}, "weighted avg": {"precision": 0.8428483113789776, "recall": 0.8534172661870504, "f1-score": 0.8477528136318133, "support": 1112}}, {"1": {"precision": 0.8571428571428571, "recall": 0.046153846153846156, "f1-score": 0.08759124087591241, "support": 130}, "2": {"precision": 0.8877828054298642, "recall": 0.9989816700610998, "f1-score": 0.9401054144705319, "support": 982}, "accuracy": 0.887589928057554, "macro avg": {"precision": 0.8724628312863607, "recall": 0.522567758107473, "f1-score": 0.5138483276732222, "support": 1112}, "weighted avg": {"precision": 0.8842007970869586, "recall": 0.887589928057554, "f1-score": 0.8404409877013767, "support": 1112}}, {"1": {"precision": 0.5238095238095238, "recall": 0.16923076923076924, "f1-score": 0.2558139534883721, "support": 130}, "2": {"precision": 0.8990654205607477, "recall": 0.9796334012219959, "f1-score": 0.9376218323586745, "support": 982}, "accuracy": 0.8848920863309353, "macro avg": {"precision": 0.7114374721851358, "recall": 0.5744320852263826, "f1-score": 0.5967178929235233, "support": 1112}, "weighted avg": {"precision": 0.8551955765160901, "recall": 0.8848920863309353, "f1-score": 0.8579140767353478, "support": 1112}}]
