# Supplementary material for: Genome-wide association studies of ischemic stroke based on interpretable machine learning
Source: PeerJ Comput Sci. 2024 Nov 6;10:e2454. doi: 10.7717/peerj-cs.2454 (PMC11623107; doi:10.7717/peerj-cs.2454)
Supplement: Supplemental Information 2 — This script in Python draws "tabnet_f1_class0.png" and "logreg_f1_class0.png" figures and is provided along with the data files obtained with TabNET and logistic regression, which are used to make these plots. [file peerj-cs-10-2454-s002.zip › tabnet/res_10000]

[{"1": {"precision": 0.6666666666666666, "recall": 0.1076923076923077, "f1-score": 0.18543046357615894, "support": 130}, "2": {"precision": 0.8937728937728938, "recall": 0.9928789420142421, "f1-score": 0.940722891566265, "support": 983}, "accuracy": 0.889487870619946, "macro avg": {"precision": 0.7802197802197802, "recall": 0.5502856248532749, "f1-score": 0.5630766775712119, "support": 1113}, "weighted avg": {"precision": 0.8672465599689319, "recall": 0.889487870619946, "f1-score": 0.8525036502017422, "support": 1113}}, {"1": {"precision": 0.4307692307692308, "recall": 0.21705426356589147, "f1-score": 0.288659793814433, "support": 129}, "2": {"precision": 0.9035339063992359, "recall": 0.9623601220752798, "f1-score": 0.9320197044334976, "support": 983}, "accuracy": 0.8758992805755396, "macro avg": {"precision": 0.6671515685842333, "recall": 0.5897071928205856, "f1-score": 0.6103397491239653, "support": 1112}, "weighted avg": {"precision": 0.8486898028414386, "recall": 0.8758992805755396, "f1-score": 0.8573853263131205, "support": 1112}}, {"1": {"precision": 0.5166666666666667, "recall": 0.23846153846153847, "f1-score": 0.3263157894736842, "support": 130}, "2": {"precision": 0.905893536121673, "recall": 0.9704684317718941, "f1-score": 0.9370698131760078, "support": 982}, "accuracy": 0.8848920863309353, "macro avg": {"precision": 0.7112801013941699, "recall": 0.6044649851167163, "f1-score": 0.631692801324846, "support": 1112}, "weighted avg": {"precision": 0.8603903949084077, "recall": 0.8848920863309353, "f1-score": 0.8656687132827505, "support": 1112}}, {"1": {"precision": 0.49019607843137253, "recall": 0.19230769230769232, "f1-score": 0.2762430939226519, "support": 130}, "2": {"precision": 0.9010367577756834, "recall": 0.9735234215885947, "f1-score": 0.9358786098874204, "support": 982}, "accuracy": 0.8821942446043165, "macro avg": {"precision": 0.6956164181035279, "recall": 0.5829155569481436, "f1-score": 0.6060608519050361, "support": 1112}, "weighted avg": {"precision": 0.8530068222408269, "recall": 0.8821942446043165, "f1-score": 0.8587629470498126, "support": 1112}}, {"1": {"precision": 0.725, "recall": 0.2230769230769231, "f1-score": 0.3411764705882353, "support": 130}, "2": {"precision": 0.9057835820895522, "recall": 0.9887983706720977, "f1-score": 0.9454722492697176, "support": 982}, "accuracy": 0.8992805755395683, "macro avg": {"precision": 0.8153917910447761, "recall": 0.6059376468745105, "f1-score": 0.6433243599289764, "support": 1112}, "weighted avg": {"precision": 0.8846488108021046, "recall": 0.8992805755395683, "f1-score": 0.8748261600353717, "support": 1112}}]
