# Supplementary material for: Genome-wide association studies of ischemic stroke based on interpretable machine learning
Source: PeerJ Comput Sci. 2024 Nov 6;10:e2454. doi: 10.7717/peerj-cs.2454 (PMC11623107; doi:10.7717/peerj-cs.2454)
Supplement: Supplemental Information 2 — This script in Python draws "tabnet_f1_class0.png" and "logreg_f1_class0.png" figures and is provided along with the data files obtained with TabNET and logistic regression, which are used to make these plots. [file peerj-cs-10-2454-s002.zip › tabnet/res_24000]

[{"1": {"precision": 0.5384615384615384, "recall": 0.05384615384615385, "f1-score": 0.0979020979020979, "support": 130}, "2": {"precision": 0.8881818181818182, "recall": 0.9938962360122076, "f1-score": 0.9380700912145944, "support": 983}, "accuracy": 0.8840970350404312, "macro avg": {"precision": 0.7133216783216783, "recall": 0.5238711949291807, "f1-score": 0.5179860945583461, "support": 1113}, "weighted avg": {"precision": 0.847333986767949, "recall": 0.8840970350404312, "f1-score": 0.8399372618070252, "support": 1113}}, {"1": {"precision": 0.34782608695652173, "recall": 0.18604651162790697, "f1-score": 0.24242424242424243, "support": 129}, "2": {"precision": 0.8993288590604027, "recall": 0.9542217700915565, "f1-score": 0.9259624876604146, "support": 983}, "accuracy": 0.8651079136690647, "macro avg": {"precision": 0.6235774730084622, "recall": 0.5701341408597318, "f1-score": 0.5841933650423285, "support": 1112}, "weighted avg": {"precision": 0.83535056985051, "recall": 0.8651079136690647, "f1-score": 0.846667133671686, "support": 1112}}, {"1": {"precision": 0.696969696969697, "recall": 0.17692307692307693, "f1-score": 0.28220858895705525, "support": 130}, "2": {"precision": 0.9008341056533827, "recall": 0.9898167006109979, "f1-score": 0.943231441048035, "support": 982}, "accuracy": 0.8947841726618705, "macro avg": {"precision": 0.7989019013115399, "recall": 0.5833698887670374, "f1-score": 0.6127200150025451, "support": 1112}, "weighted avg": {"precision": 0.8770010362928798, "recall": 0.8947841726618705, "f1-score": 0.8659535896345212, "support": 1112}}, {"1": {"precision": 0.4752475247524752, "recall": 0.36923076923076925, "f1-score": 0.41558441558441556, "support": 130}, "2": {"precision": 0.9188921859545005, "recall": 0.9460285132382892, "f1-score": 0.9322629202207727, "support": 982}, "accuracy": 0.8785971223021583, "macro avg": {"precision": 0.6970698553534879, "recall": 0.6576296412345293, "f1-score": 0.6739236679025942, "support": 1112}, "weighted avg": {"precision": 0.8670272525405947, "recall": 0.8785971223021583, "f1-score": 0.8718598576283929, "support": 1112}}, {"1": {"precision": 1.0, "recall": 0.12307692307692308, "f1-score": 0.21917808219178084, "support": 130}, "2": {"precision": 0.8959854014598541, "recall": 1.0, "f1-score": 0.9451395572666025, "support": 982}, "accuracy": 0.8974820143884892, "macro avg": {"precision": 0.947992700729927, "recall": 0.5615384615384615, "f1-score": 0.5821588197291917, "support": 1112}, "weighted avg": {"precision": 0.908145381505015, "recall": 0.8974820143884892, "f1-score": 0.8602699603603733, "support": 1112}}]
