# Supplementary material for: Genome-wide association studies of ischemic stroke based on interpretable machine learning
Source: PeerJ Comput Sci. 2024 Nov 6;10:e2454. doi: 10.7717/peerj-cs.2454 (PMC11623107; doi:10.7717/peerj-cs.2454)
Supplement: Supplemental Information 2 — This script in Python draws "tabnet_f1_class0.png" and "logreg_f1_class0.png" figures and is provided along with the data files obtained with TabNET and logistic regression, which are used to make these plots. [file peerj-cs-10-2454-s002.zip › tabnet/res_98000]

[{"1": {"precision": 0.75, "recall": 0.023076923076923078, "f1-score": 0.04477611940298507, "support": 130}, "2": {"precision": 0.8854824165915239, "recall": 0.9989827060020345, "f1-score": 0.9388145315487572, "support": 983}, "accuracy": 0.8849955076370171, "macro avg": {"precision": 0.817741208295762, "recall": 0.5110298145394788, "f1-score": 0.4917953254758711, "support": 1113}, "weighted avg": {"precision": 0.8696578755700521, "recall": 0.8849955076370171, "f1-score": 0.8343895597797092, "support": 1113}}, {"1": {"precision": 0.4489795918367347, "recall": 0.17054263565891473, "f1-score": 0.24719101123595502, "support": 129}, "2": {"precision": 0.8993414863593603, "recall": 0.9725330620549338, "f1-score": 0.9345063538611926, "support": 983}, "accuracy": 0.8794964028776978, "macro avg": {"precision": 0.6741605390980475, "recall": 0.5715378488569243, "f1-score": 0.5908486825485738, "support": 1112}, "weighted avg": {"precision": 0.8470962665811061, "recall": 0.8794964028776978, "f1-score": 0.8547728294019699, "support": 1112}}, {"1": {"precision": 0.0, "recall": 0.0, "f1-score": 0.0, "support": 130}, "2": {"precision": 0.8830935251798561, "recall": 1.0, "f1-score": 0.9379178605539636, "support": 982}, "accuracy": 0.8830935251798561, "macro avg": {"precision": 0.44154676258992803, "recall": 0.5, "f1-score": 0.4689589302769818, "support": 1112}, "weighted avg": {"precision": 0.7798541742145851, "recall": 0.8830935251798561, "f1-score": 0.8282691898057485, "support": 1112}}, {"1": {"precision": 0.6666666666666666, "recall": 0.03076923076923077, "f1-score": 0.05882352941176471, "support": 130}, "2": {"precision": 0.8860759493670886, "recall": 0.9979633401221996, "f1-score": 0.9386973180076629, "support": 982}, "accuracy": 0.8848920863309353, "macro avg": {"precision": 0.7763713080168776, "recall": 0.5143662854457152, "f1-score": 0.4987604237097138, "support": 1112}, "weighted avg": {"precision": 0.8604255835837659, "recall": 0.8848920863309353, "f1-score": 0.8358343750962719, "support": 1112}}, {"1": {"precision": 0.5121951219512195, "recall": 0.16153846153846155, "f1-score": 0.2456140350877193, "support": 130}, "2": {"precision": 0.8982259570494865, "recall": 0.9796334012219959, "f1-score": 0.9371651242084754, "support": 982}, "accuracy": 0.8839928057553957, "macro avg": {"precision": 0.705210539500353, "recall": 0.5705859313802287, "f1-score": 0.5913895796480974, "support": 1112}, "weighted avg": {"precision": 0.8530964529462718, "recall": 0.8839928057553957, "f1-score": 0.8563183242213367, "support": 1112}}]
