# Supplementary material for: Genome-wide association studies of ischemic stroke based on interpretable machine learning
Source: PeerJ Comput Sci. 2024 Nov 6;10:e2454. doi: 10.7717/peerj-cs.2454 (PMC11623107; doi:10.7717/peerj-cs.2454)
Supplement: Supplemental Information 2 — This script in Python draws "tabnet_f1_class0.png" and "logreg_f1_class0.png" figures and is provided along with the data files obtained with TabNET and logistic regression, which are used to make these plots. [file peerj-cs-10-2454-s002.zip › tabnet/res_33000]

[{"1": {"precision": 1.0, "recall": 0.023076923076923078, "f1-score": 0.04511278195488722, "support": 130}, "2": {"precision": 0.8855855855855855, "recall": 1.0, "f1-score": 0.9393215480172001, "support": 983}, "accuracy": 0.8858939802336029, "macro avg": {"precision": 0.9427927927927928, "recall": 0.5115384615384615, "f1-score": 0.4922171649860437, "support": 1113}, "weighted avg": {"precision": 0.8989493536663347, "recall": 0.8858939802336029, "f1-score": 0.834876678665807, "support": 1113}}, {"1": {"precision": 0.325, "recall": 0.20155038759689922, "f1-score": 0.2488038277511962, "support": 129}, "2": {"precision": 0.9001937984496124, "recall": 0.9450661241098678, "f1-score": 0.9220843672456576, "support": 983}, "accuracy": 0.8588129496402878, "macro avg": {"precision": 0.6125968992248062, "recall": 0.5733082558533835, "f1-score": 0.5854440974984269, "support": 1112}, "weighted avg": {"precision": 0.8334671797445764, "recall": 0.8588129496402878, "f1-score": 0.8439789809194116, "support": 1112}}, {"1": {"precision": 0.5, "recall": 0.13846153846153847, "f1-score": 0.2168674698795181, "support": 130}, "2": {"precision": 0.895910780669145, "recall": 0.9816700610997964, "f1-score": 0.9368318756073859, "support": 982}, "accuracy": 0.8830935251798561, "macro avg": {"precision": 0.6979553903345725, "recall": 0.5600657997806674, "f1-score": 0.576849672743452, "support": 1112}, "weighted avg": {"precision": 0.8496262469578241, "recall": 0.8830935251798561, "f1-score": 0.852663374937761, "support": 1112}}, {"1": {"precision": 0.3140495867768595, "recall": 0.2923076923076923, "f1-score": 0.30278884462151395, "support": 130}, "2": {"precision": 0.9071644803229062, "recall": 0.9154786150712831, "f1-score": 0.9113025848960974, "support": 982}, "accuracy": 0.8426258992805755, "macro avg": {"precision": 0.6106070335498829, "recall": 0.6038931536894877, "f1-score": 0.6070457147588056, "support": 1112}, "weighted avg": {"precision": 0.837825508955113, "recall": 0.8426258992805755, "f1-score": 0.8401633886409753, "support": 1112}}, {"1": {"precision": 0.4878048780487805, "recall": 0.15384615384615385, "f1-score": 0.23391812865497078, "support": 130}, "2": {"precision": 0.8972922502334267, "recall": 0.9786150712830958, "f1-score": 0.9361909400876766, "support": 982}, "accuracy": 0.8821942446043165, "macro avg": {"precision": 0.6925485641411036, "recall": 0.5662306125646248, "f1-score": 0.5850545343713237, "support": 1112}, "weighted avg": {"precision": 0.8494205250679554, "recall": 0.8821942446043165, "f1-score": 0.8540907013410471, "support": 1112}}]
