# Supplementary material for: Genome-wide association studies of ischemic stroke based on interpretable machine learning
Source: PeerJ Comput Sci. 2024 Nov 6;10:e2454. doi: 10.7717/peerj-cs.2454 (PMC11623107; doi:10.7717/peerj-cs.2454)
Supplement: Supplemental Information 2 — This script in Python draws "tabnet_f1_class0.png" and "logreg_f1_class0.png" figures and is provided along with the data files obtained with TabNET and logistic regression, which are used to make these plots. [file peerj-cs-10-2454-s002.zip › draw_plots.py]

import json
import pandas as pd
import os
import numpy as np
import matplotlib.pyplot as plt
import matplotlib_inline
from pytorch_tabnet.tab_model import TabNetClassifier
matplotlib_inline.backend_inline.set_matplotlib_formats('retina')

def plot(save_name, title, ls, x, skip=False):
        
    plt.figure(figsize=(16, 9))
    plt.title(title)
    plt.xticks([x[i] for i in range(len(x)) if i % 4 == 0], rotation=70)

    plt.plot(x, [acc[0] for acc in ls], label='fold #1', linestyle='--')
    plt.plot(x, [acc[1] for acc in ls], label='fold #2', linestyle='--')
    plt.plot(x, [acc[2] for acc in ls], label='fold #3', linestyle='--')
    plt.plot(x, [acc[3] for acc in ls], label='fold #4', linestyle='--')
    plt.plot(x, [acc[4] for acc in ls], label='fold #5', linestyle='--')
    plt.plot(x, [np.mean(acc) for acc in ls], label='average', linewidth=5)

    plt.legend()
    plt.savefig(save_name)

def get_data(source):
	x = []
	accuracy = [] # ['accuracy']
	f1_small = [] # ['1']['f1-score']
	f1 = [] # ['macro avg']['f1-score']

	for name in sorted(os.listdir(source),key=lambda x: int(x.split('_')[1]))[:50]:
	    # print(name)
	    with open(f'{source}/{name}', 'r') as f:
	        res = json.load(f)
	    
	    x.append(int(name.split('_')[1]))
	    accuracy.append([t['accuracy'] for t in res])
	    f1_small.append([t['1']['f1-score'] for t in res])
	    f1.append([t['macro avg']['f1-score'] for t in res])

	return f1_small, x

f1_small, x = get_data('tabnet')
plot('tabnet_f1_class0', 'Class 0: F1 per number of features used', f1_small, x, skip=False)

f1_small, x = get_data('logistic_regression2')
plot('logreg_f1_class0', 'Class 0: F1 per number of features used', f1_small, x, skip=False)
